# Supplementary material for: Available cloned genes and markers for genetic improvement of biotic stress resistance in rice
Source: Front Plant Sci. 2023 Sep 5;14:1247014. doi: 10.3389/fpls.2023.1247014 (PMC10507716; doi:10.3389/fpls.2023.1247014)
Supplement: Supplementary file 1 [file Table_1.xlsx]

## Sheet: Table S1.
Table S1. Information of the markers associated with the cloned biotic stress resistance genes.
Gene	Marker name	Marker type	Marker locus	Chr	Location of the F primer in the rice reference genome sequence IRGSP1.0	Primer information-F ( 5 to 3)	Primer information-R ( 5 to 3)	Res enzyme for the CAPS marker	Ref	Remarks	Full reference (Author / Year / Title / Journal / Doi number)
BPH18	7312.T4A	CAPS	Gene-linked marker	12	22886332	ACGGCGGTGAGCATTGG	TACAGCGAAAAGCATAAAGAGTC	HinfI	Jena et al. 2006	used by Suh et al. , Reinke et al. 2018	Jena et al. (2006). High-resolution mapping of a new brown planthopper (BPH) resistance gene, Bph18 (t), and marker-assisted. Theoretical and Applied Genetics, 10.1007/s00122-005-0127-8
	BPH18-ind2	InDel	Genic	12	22877163	TGGGCTGACAAATGGGTCC	CCTTGTCGGGTGTAGCCAA	-	Ji et al. 2016		Ji et al. (2016). Map-based cloning and characterization of the BPH18 gene from wild rice conferring resistance to brown planthopper (BPH) insect pest. Scientific reports, 10.1038/srep34376
	7312.T4A + Bph18_I	SNP (co-dominant)	Gene-linked marker	12	22885956	tgcgttaccaactcatcaaggg	gtagctacagtaggcttggagt	-	Ramkumar et al. 2016		Ramkuma et al. (2016). Exploring genetic diversity of rice cultivars for the presence of brown planthopper (BPH) resistance genes and development of SNP marker for Bph18. Plant Breeding, 10.1111/pbr.12365
	SNP23 (F) and SNP24 ®	SNP	Gene-linked marker	12	22875557	CGATGGATTACCCTATCACCTCAA	AACCCTCTGCACACCATCGG	-	Song et al. 2016	used Real time-PCR to check instead of gel	Song et al. (2016). Application and utilization of marker assisted selection for biotic stress resistance in hybrid rice (Oryza sativa L.). Journal of Plant Biotechnology, 43(3), pp.317-331
	Indel marker 18-7 (IN187)	InDel	Genic	12	22875241	GACCCCCTTCGAGTCTAAGAAC	CTTCTTTGAACTCATAGACAG	-	Hu et al. 2016		Hu et al. (2016). Recent progress on the genetics and molecular breeding of brown planthopper resistance in rice. Rice, https://doi.org/10.1186/s12284-016-0099-0
	RM3331	SSR	Gene-linked	12	23494495	CCTCCTCCATGAGCTAATGC	AGGAGGAGCGGATTTCTCTC	-	Jena et al. 2006	Used by Hu et al. 2012, Jiang et al. 2018	Jena et al. (2006). High-resolution mapping of a new brown planthopper (BPH) resistance gene, Bph18 (t), and marker-assisted. Theoretical and Applied Genetics, 10.1007/s00122-005-0127-8
	RM28427	SSR	Gene-linked	12	22446151	CTGTGAGAAGGTTGAGACTTGAAAGG	GCAAATGCTCAAGTGAAGTTGG	-	Jiang et al. 2018		Jiang et al. (2018). Evaluation and breeding application of six brown planthopper resistance genes in rice maintainer line Jin 23B. Rice, 10.1186/s12284-018-0215-4
	RM28561	SSR	Gene-linked	12	24083539	CTTCAAGACTGGCCCAATATTACTGC	TGACTGAAGCCTTCTTCACTTGC	-	Jiang et al. 2018		Jiang et al. (2018). Evaluation and breeding application of six brown planthopper resistance genes in rice maintainer line Jin 23B. Rice, 10.1186/s12284-018-0215-4
	RM463	SSR	Gene-linked	12	22125420	GAGGATTAATTAGCGTGTGACC	GTCGTGACATCTACTCAAATGG	-	Jena et al. 2006	used by Sai Harini et al. 2013	Jena et al. (2006). High-resolution mapping of a new brown planthopper (BPH) resistance gene, Bph18 (t), and marker-assisted. Theoretical and Applied Genetics, 10.1007/s00122-005-0127-8
	RM6869	SSR	Gene-linked	12	22252965	GGCTAGCCAGGTCTTGGAGAGG	CACCATGAGCTCCTTGTAGTGACC	-	Jena et al. 2006	used by Sai Harini et al. 2013	Jena et al. (2006). High-resolution mapping of a new brown planthopper (BPH) resistance gene, Bph18 (t), and marker-assisted. Theoretical and Applied Genetics, 10.1007/s00122-005-0127-8
BPH26	RM309	SSR	Gene-linked	12	21488044	GTAGATCACGCACCTTTCTGG	AGAAGGCCTCCGGTGAAG	-	Myint et al. 2011		Myint et al. (2011). Mapping and pyramiding of two major genes for resistance to the brown planthopper (Nilaparvata lugens [Stål]) in the rice cultivar ADR52. Theoretical and Applied Genetics, 10.1007/s00122-011-1723-4
	S20103	SSR	Gene-linked	12	23740239	GTTCGAGGGTAACCCGAAGG	TCATCGCCTCGATCACACAC	-	Myint et al. 2011		Myint et al. (2011). Mapping and pyramiding of two major genes for resistance to the brown planthopper (Nilaparvata lugens [Stål]) in the rice cultivar ADR52. Theoretical and Applied Genetics, 10.1007/s00122-011-1723-4
	RM5479	SSR	Gene-linked	12	24409241	CTAAGCTCACCATAGCAATC	ATACACTTCTCCCCTCTCTG	-	Myint et al. 2011		Myint et al. (2011). Mapping and pyramiding of two major genes for resistance to the brown planthopper (Nilaparvata lugens [Stål]) in the rice cultivar ADR52. Theoretical and Applied Genetics, 10.1007/s00122-011-1723-4
	MSSR2	SSR	Gene-linked	12	25034258	CATGTCGAAGAGGTTGCAGA	GGTTTCATCCAAGTCCACGA	-	Myint et al. 2011		Myint et al. (2011). Mapping and pyramiding of two major genes for resistance to the brown planthopper (Nilaparvata lugens [Stål]) in the rice cultivar ADR52. Theoretical and Applied Genetics, 10.1007/s00122-011-1723-4
	RM28849	SSR	Gene-linked	12	22656182	CACCCATTGATGTGAAACTCTGG	GGATTCATGATACAGTGTGCAACG	-	Tamura et al. 2014		Tamura et al. (2014). Map-based Cloning and Characterization of a Brown Planthopper Resistance Gene BPH26 from Oryza sativa L. ssp. indica Cultivar ADR52. Scientific Reports, https://doi.org/10.1038/srep05872
	RM3813	SSR	Gene-linked	12	23279853	ACCGTTAGATGACACAAGCAACG	GGTTAGCAAGACTGGAGGAGACG	-	Tamura et al. 2014		Tamura et al. (2014). Map-based Cloning and Characterization of a Brown Planthopper Resistance Gene BPH26 from Oryza sativa L. ssp. indica Cultivar ADR52. Scientific Reports, https://doi.org/10.1038/srep05872
	DS-72B4	SNP	Gene-linked	12	22769415	AAAGTGCGCAGCAGTACAGA	GGATGCAGATCGAACACTGA	-	Tamura et al. 2014		Tamura et al. (2014). Map-based Cloning and Characterization of a Brown Planthopper Resistance Gene BPH26 from Oryza sativa L. ssp. indica Cultivar ADR52. Scientific Reports, https://doi.org/10.1038/srep05872
	DS-173B	SNP	Gene-linked	12	22906146	TCACGACGTTATTCATGTTTCA	TCCCATGCCAATCAATATCA	-	Tamura et al. 2014		Tamura et al. (2014). Map-based Cloning and Characterization of a Brown Planthopper Resistance Gene BPH26 from Oryza sativa L. ssp. indica Cultivar ADR52. Scientific Reports, https://doi.org/10.1038/srep05872
	ID-28L4	InDel	Gene-linked	12	22876313	GAAGGGAAATGGAAGCATGA	TACACCCGACAAGGAACACA	-	Tamura et al. 2014		Tamura et al. (2014). Map-based Cloning and Characterization of a Brown Planthopper Resistance Gene BPH26 from Oryza sativa L. ssp. indica Cultivar ADR52. Scientific Reports, https://doi.org/10.1038/srep05872
	BPH26IND	InDel	Gene-specific	12	22878903	GGGCAGCTAAGCGCATGGTT	GGGTGATAAATCGAACAGCAGAGG	-	Ji et al. 2018		Ji et al. (2018). Detection of genes conferring resistance to the brown planthopper (BPH) in Gayabyeo through genome resequencing and development of their selection markers. Korean Society of Breeding Science, 10.9787/KJBS.2018.50.2.104
BPH17	RM5953	SSR	Gene-linked	4	9388937	AAACTTTCTGTGATGGTATC	ATCCTTGTCTAGAATTGACA	-	Sun et al. 2005	used by Rohaeni et al. 2017,	Sun et al. (2005). Mapping of a major resistance gene to the brown planthopper in the rice cultivar Rathu Heenati. Breeding Science, 10.1270/jsbbs.55.391
	RM8213	SSR	Gene-linked	4	4446244	AGCCCAGTGATACAAAGATG	GCGAGGAGATACCAAGAAAG	-	Sun et al. 2005		Sun et al. (2005). Mapping of a major resistance gene to the brown planthopper in the rice cultivar Rathu Heenati. Breeding Science, 10.1270/jsbbs.55.391
	RM8213	SSR	Gene-linked	4	4446064	TGTTGGGTGGGTAAAGTAGATGC	CCCAGTGATACAAAGATGAGTTGG	-	McCouch et al. 2002	Used by Nguyen et al. 2019	McCouch et al. (2002). Development and mapping of 2240 new SSR markers for rice (Oryza sativa L.) DNA Research, 10.1093/dnares/9.6.257
	MS10	SSR	Gene-linked	4	8072088	CAATACGAGAAGCCCCTCAC	CTGAAGGAACACGCGGTAGT	-	Rahman et al. 2009	Used by Nguyen et al. 2019	Rahman et al. (2009). High-resolution mapping of two rice brown planthopper resistance genes, Bph20(t) and Bph21(t), originating from Oryza minuta. Theoretical and Applied Genetics, 10.1007/s00122-009-1125-z
	RH7			4	6949502	CTTGCGTTCCGTAGGAGAAG	TGAGTGTAACCCGAAGTGGC	-	Liu et al. 2015		Liu et al. (2015). A gene cluster encoding lectin receptor kinases confers broad-spectrum and durable insect resistance in rice. Nature biotechnology, 10.1038/nbt.3069
	RHC10			4	6972108	CAATACGGGAGATTTGGAGT	TTGGGAAGCATACGAGTGA	-	Liu et al. 2015		Liu et al. (2015). A gene cluster encoding lectin receptor kinases confers broad-spectrum and durable insect resistance in rice. Nature biotechnology, 10.1038/nbt.3069
BPH32	RM19291	SSR	Gene-linked	6	1216883	CACTTGCACGTGTCCTCTGTACG	GTGTTTCAGTTCACCTTGCATCG	-	Ren et al. 2016		Ren et al. (2016). Bph32, a novel gene encoding an unknown SCR domain-containing protein, confers resistance against the brown planthopper in rice. Scientific reports, 10.1038/srep37645
	RM8072	SSR	Gene-linked	6	1409335	GATCACTCAGGTCATCCATTC	AATCAGAGAGGCTAAAGACAATAAT	-	Ren et al. 2016		Ren et al. (2016). Bph32, a novel gene encoding an unknown SCR domain-containing protein, confers resistance against the brown planthopper in rice. Scientific reports, 10.1038/srep37645
	Bph32-1	Dominant	Gene-specific	6	1223277	GGCTGGACGACAAGGACTG	CAGGAACATTGTTGCCCCATGA	-	Pan et al. 2019		Pan et al. (2019). Identification of brown planthopper resistance gene Bph32 in the progeny of a rice dominant genic male sterile recurrent population using genome-wide association study and RNA-seq analysis. Molecular Breeding, 10.1007/s11032-019-0973-8
	Bph32-2	Dominant	Gene-specific	6	1223277	GGCTGGACGACAAGGACTG	GTTTTACTGTCGTAGTAGTACCG	-	Pan et al. 2019		Pan et al. (2019). Identification of brown planthopper resistance gene Bph32 in the progeny of a rice dominant genic male sterile recurrent population using genome-wide association study and RNA-seq analysis. Molecular Breeding, 10.1007/s11032-019-0973-8
	Bph32-SNP	SNP	Gene-specific	6				-	Kusumawati et al. 2018, Kamolsukyeunyong et al. 2019	no sequence provided and not sure if similar but both SNP markers was based on SNP identified by Ren et al. 2016	Kusumawati et al. (2018). Candidate genes and molecular markers associated with brown planthopper (Nilaparvata lugens Stål) resistance in rice cultivar Rathu Heenati. Molecular Breeding, 10.1007/s11032-018-0847-5
	RM508	SSR	Gene-linked	6	442691	AGAAGCCGGTTCATAGTTCATGC	ACCCGTGAACCACAAAGAACG	-	Temnykh et al. 2001	Used by Nguyen et al. 2019	Temnykh et al. (2001). Computational and experimental analysis of microsatellites in rice (Oryza sativa L.): Frequency, length variation, transposon associations, and genetic marker potential. Genome Research, 10.1101/gr.184001
	RM588	SSR	Gene-linked	6	1612412	TCTTGCTGTGCTGTTAGTGTACG	GCAGGACATAAATACTAGGCATGG	-	Temnykh et al. 2001	Used by Nguyen et al. 2019	Temnykh et al. (2001). Computational and experimental analysis of microsatellites in rice (Oryza sativa L.): Frequency, length variation, transposon associations, and genetic marker potential. Genome Research, 10.1101/gr.184001
BPH6	RM119	SSR	Gene-linked	4	21414516	CATCCCCCTGCTGCTGCTGCTG	CGCCGGATGTGTGGGACTAGCG	-	Qiu et al. 2010		Qiu et al. (2010). High-resolution mapping of the brown planthopper resistance gene Bph6 in rice and characterizing its resistance in the 9311 and Nipponbare near-isogenic backgrounds. Theoretical and Applied Genetics, 10.1007/s00122-010-1413-7
	RM6997	SSR	Gene-linked	4	21272870	CGGCAGTAAATTTGCATTGACC	AGTGGCCTTGTCAGTCTACATGC	-	Qiu et al. 2010		Qiu et al. (2010). High-resolution mapping of the brown planthopper resistance gene Bph6 in rice and characterizing its resistance in the 9311 and Nipponbare near-isogenic backgrounds. Theoretical and Applied Genetics, 10.1007/s00122-010-1413-7
	RM5742	SSR	Gene-linked	4	21559553	GATCCTCAAACGGCCTCTGC	CCTTCAAAGTTTACTCACGCTCTGC	-	Qiu et al. 2010		Qiu et al. (2010). High-resolution mapping of the brown planthopper resistance gene Bph6 in rice and characterizing its resistance in the 9311 and Nipponbare near-isogenic backgrounds. Theoretical and Applied Genetics, 10.1007/s00122-010-1413-7
	RM16994	SSR	Gene-linked	4	21322907	TGGCAGTACACACTACAGTACATGC	AGAGGGAGGAGAGAAAGGAAGG	-	Qiu et al. 2010	used by Guo et al. 2018	Qiu et al. (2010). High-resolution mapping of the brown planthopper resistance gene Bph6 in rice and characterizing its resistance in the 9311 and Nipponbare near-isogenic backgrounds. Theoretical and Applied Genetics, 10.1007/s00122-010-1413-7
	RM17008	SSR	Gene-linked	4	21476894	TTACCTTCGATTAGCTGCTGTTGC	ATTCCTTGCATTACAGACGGTAGC	-	Qiu et al. 2010	used by Guo et al. 2018, Xiao et al. 2016 (positive selection)	Qiu et al. (2010). High-resolution mapping of the brown planthopper resistance gene Bph6 in rice and characterizing its resistance in the 9311 and Nipponbare near-isogenic backgrounds. Theoretical and Applied Genetics, 10.1007/s00122-010-1413-7
	H	InDel	Gene-linked	4	21396947	AGAATTGCTGCATGCTGTTG	ATTCCAGCATCGATTGCTTC	-	Wang et al. 2017	used by Guo et al. 2018	Wang et al. (2017). Marker assisted pyramiding of Bph6 and Bph9 into elite restorer line 93–11 and development of functional marker for Bph9. Rice, 10.1186/s12284-017-0194-x
	Y37	InDel	Genic	4	21409939	TCGACCTACGGCTTTTCTGTA	TAGATTCCTTCGGTTCCCATT		Xiao et al. 2016		Xiao et al. (2016). Development and evaluation of near-isogenic lines for brown planthopper resistance in rice cv. 9311. Scientific reports, 10.1038/srep38159
BPH9	InD2	InDel	Gene-linked	12	22847015	AACAGACACGTTGCGTCTTG	CTTGCCGCTTAGAGGAGATG	-	Zhao et al. 2016	used by Wang et al. 2017	Zhao et al. (2016). Allelic diversity in an NLR gene BPH9 enables rice to combat planthopper variation. Proceedings of the National Academy of Sciences, 10.1073/pnas.1614862113
	RM28466	SSR	Gene-linked	12	22975528	CCGACGAAGAAGACGAGGAGTAGCC	AGGCCGGAGAGCAATCATGTCG	-	Zhao et al. 2016	used by Wang et al. 2017	Zhao et al. (2016). Allelic diversity in an NLR gene BPH9 enables rice to combat planthopper variation. Proceedings of the National Academy of Sciences, 10.1073/pnas.1614862113
	B9D	Functional	Gene-specific	12		ACGGCACGTAGACCAAAAAC	TCGGTTGTCGAACTCTTGTC	-	Wang et al. 2017		Wang et al. (2017). Marker assisted pyramiding of Bph6 and Bph9 into elite restorer line 93–11 and development of functional marker for Bph9. Rice, 10.1186/s12284-017-0194-x
	IR2	InDel	Gene-specific	12	22877186	AGGATGGGGAGAAGAAGACG	TACACCCGACAAGGAACAC	-	Wang et al. 2017		Wang et al. (2017). Marker assisted pyramiding of Bph6 and Bph9 into elite restorer line 93–11 and development of functional marker for Bph9. Rice, 10.1186/s12284-017-0194-x
BPH14	SM1	SSR	Gene-linked	3	35676899	agcgttaagcgccattatca	cgccgaggcattagagtaga	-	Du et al. 2009	used by Hu et al. 2016	Du et al. (2009). Identification and characterization of Bph14, a gene conferring resistance to brown planthopper in rice. Proceedings of the National Academy of Sciences, 10.1073/pnas.0912139106
	76–2	InDel	Genic	3	35689648	ctgctgctgctctcgtattg	cagggaagctccaagaacag	-	Du et al. 2009	used by Jiang et al. 2018, Wang et al. 2016, Hu et al. 2016	Du et al. (2009). Identification and characterization of Bph14, a gene conferring resistance to brown planthopper in rice. Proceedings of the National Academy of Sciences, 10.1073/pnas.0912139106
	RM570	SSR	Gene-linked	3	35595617	AGAAATGGTGAAAGATGGTGCTACCG	CTGAATGTTCTTCAACTCCCAGTGC	-	Du et al. 2009	used by Hu et al. 2016, Xiao et al. 2016 (negative selection)	Du et al. (2009). Identification and characterization of Bph14, a gene conferring resistance to brown planthopper in rice. Proceedings of the National Academy of Sciences, 10.1073/pnas.0912139106
	Bph14PF/Bph14PR	Functional (Tetraprimer)	Gene-specific	3		GGCGACTGCGAATGCTAT	GGCAGATCATCACCAACTCC	-	Zhou et al. 2013		Zhou et al. (2013). Development and validation of a PCR-based functional marker system for the brown planthopper resistance gene Bph14 in rice. Breeding science, 10.1270/jsbbs.63.347
	Bph14NF/Bph14NR	Functional (Tetraprimer)	Gene-specific	3	35695590	CTACAGGCAGCCAGCAGAT	TCCTGTCAGATTCTTGCACTG	-	Zhou et al. 2013		Zhou et al. (2013). Development and validation of a PCR-based functional marker system for the brown planthopper resistance gene Bph14 in rice. Breeding science, 10.1270/jsbbs.63.347
	B14	InDel	Gene-linked	3	35694214	ATCGAAGCCACTTGGTGAAC	CCTCTGATTCTGGCAAACAA	-	Xu 2013		Xu. (2013). Pyramiding of two BPH resistance genes and Stv-b i gene using marker-assisted selection in japonica rice. Crop Breeding and Applied Biotechnology, 10.1590/S1984-70332013000200001
	C3-14	SSR	Gene-linked	3	35654007	GGCAAAATTAGACGGCACG	GAATATGCATTTTGTTTGGAG	-	Xiao et al. 2016	positive selection	Xiao et al. (2016). Development and evaluation of near-isogenic lines for brown planthopper resistance in rice cv. 9311. Scientific reports, 10.1038/srep38159
	IN76-2	InDel	Genic	3	35689799	CTGCTGCTGCTCTCGTATTG	CAGGGAAGCTCCAAGAACAG	-	Xiao et al. 2016	positive selection	Xiao et al. (2016). Development and evaluation of near-isogenic lines for brown planthopper resistance in rice cv. 9311. Scientific reports, 10.1038/srep38159
	J14-8	InDel	Genic	3	35809723	CAACATTTGGATGCATTGC	CTTTATTATCTACGGCAC	-	Xiao et al. 2016	negative selection	Xiao et al. (2016). Development and evaluation of near-isogenic lines for brown planthopper resistance in rice cv. 9311. Scientific reports, 10.1038/srep38159
	J14-12	InDel	Genic	3	35883380	GGGGACGATTTGGTAACTAG	CTATTAATGTAAAATATCACGTG	-	Xiao et al. 2016		Xiao et al. (2016). Development and evaluation of near-isogenic lines for brown planthopper resistance in rice cv. 9311. Scientific reports, 10.1038/srep38159
BPH30	SSR-28	SSR	Gene-linked	4				-	Wang et al. 2018		Wang et al. (2018). High-resolution mapping of a gene conferring strong antibiosis to brown planthopper and developing resistant near-isogenic lines in 9311 background. Molecular breeding, 10.1007/s11032-018-0859-1
	SSR-69	SSR	Gene-linked	4				-	Wang et al. 2018		Wang et al. (2018). High-resolution mapping of a gene conferring strong antibiosis to brown planthopper and developing resistant near-isogenic lines in 9311 background. Molecular breeding, 10.1007/s11032-018-0859-1
	RM16294	SSR	Gene-linked	4	921088	CTCTAGCGATCTTCTCAATCCTTTGC	GAGCAGGTGAACCGACATTATTTACC	-	Wang et al. 2018		Wang et al. (2018). High-resolution mapping of a gene conferring strong antibiosis to brown planthopper and developing resistant near-isogenic lines in 9311 background. Molecular breeding, 10.1007/s11032-018-0859-1
	RM16299	SSR	Gene-linked	4	941383	CGTTGATGTGTTCCAAGATTCG	GGTGAAGCAAGCACAGTTAGGC	-	Wang et al. 2018		Wang et al. (2018). High-resolution mapping of a gene conferring strong antibiosis to brown planthopper and developing resistant near-isogenic lines in 9311 background. Molecular breeding, 10.1007/s11032-018-0859-1
BPH29	BYL7	SSR	Gene-linked	6	535684	AAGCTAGGGAATCAGCGGTTA	TGTGGCATGTCACTCACTCAC	-	Yang et al. 2012	Used by Wang et al. 2015, Li et al. 2019	Yang et al. (2012). Genetic mapping of bph20 (t) and bph21 (t) loci conferring brown planthopper resistance to Nilaparvata lugens Stål in rice (Oryza sativa L.). Euphytica, 10.1007/s10681-011-0437-7
	BYL8	SSR	Gene-linked	6	468236	CCCACTTCCACAACCACA	ATGCTCCTAGCTTCCTATTCC	-	Yang et al. 2012	Used by Wang et al. 2015, Li et al. 2019	Yang et al. (2012). Genetic mapping of bph20 (t) and bph21 (t) loci conferring brown planthopper resistance to Nilaparvata lugens Stål in rice (Oryza sativa L.). Euphytica, 10.1007/s10681-011-0437-7
	BID2	InDel	Gene-linked	6	492454	CACGTAATTATCGCGGTTAC	TACTAGGCAGGGTTCCTCTC	-	Wang et al. 2015	used by Li et al. 2019	Wang et al .(2015). Map-based cloning and characterization of BPH29, a B3 domain-containing recessive gene conferring brown planthopper resistance in rice. Journal of Experimental Botany, 10.1093/jxb/erv318
	BID3	InDel	Gene-linked	6	494513	AAAATTTGAAACACGGGAAT	GAATATGCTTTGCATCAGTCA	-	Wang et al. 2015	used by Li et al. 2019	Wang et al .(2015). Map-based cloning and characterization of BPH29, a B3 domain-containing recessive gene conferring brown planthopper resistance in rice. Journal of Experimental Botany, 10.1093/jxb/erv318
BPH7	RM3448	SSR	Gene-linked	12	19948016	TATTTACCACTCCCTGCCACTGC	AGGGAAGGGTACAAGGGTGTCG	-	Qiu et al. 2014		Qiu et al. (2014). Fine mapping of the rice brown planthopper resistance gene BPH7 and characterization of its resistance in the 93-11 background. Euphytica, 10.1007/s10681-014-1112-6
	RM313	SSR	Gene-linked	12	20872949	tgctacaagtgttcttcaggac	gctcaccttttgtgttccac	-	Qiu et al. 2014		Qiu et al. (2014). Fine mapping of the rice brown planthopper resistance gene BPH7 and characterization of its resistance in the 93-11 background. Euphytica, 10.1007/s10681-014-1112-6
Xa1/Xa2=Xa31(t)/Xa14/Xa45(t)/CGS-Xo1	XaL-F1/XaL-R1		Gene-linked	4	31641938	ATCAGGAACTTGAACTCCAG	AACCACTGATTGCGGAAGG		Ji et al. 2020	Xa1 resistant allele specific (Ji et al. 2020)	Ji et al. (2020) Xa1 Allelic R Genes Activate Rice Blight Resistance Suppressed by Interfering TAL Effectors. Plant Communications, 10.1016/j.xplc.2020.100087.
Xa3(Xa26)	BB3-S	SNP Functional (tetra-primer)	Gene-specific	11	28399075	CGGAGCGACACAGCTATCAT	CGTGAGGTTCCCTATGGCGATT	-	Hur et al. 2013		Hur et al. (2013). Functional markers for bacterial blight resistance gene Xa3 in rice. Molecular breeding, 10.1007/s11032-012-9831-7
	BB3-F	SNP Functional (tetra-primer)	Gene-specific	11	28399785	CCACAATGCCATGTCAGGTGGCATCCCTGCA	AGGTGTTGGAGGATTGGCAT	-	Hur et al. 2013		Hur et al. (2013). Functional markers for bacterial blight resistance gene Xa3 in rice. Molecular breeding, 10.1007/s11032-012-9831-7
Xa4	Npb 181	STS	Gene-linked	11	27673251	ATCGATCGATCTTCACGAGG	GTGCTATAAAAGGCATTCGGG		Yoshimura et al. 1995	Used by Devi et al. 2013, Thanh et al. 2018,	Yoshimura et al. (1992). RFLP mapping of the bacterial blight resistance genes Xa-3 and Xa-4. Rice Genet. Newsl, 9, 136-138.
	MP1F, MP2R	STS	Gene-linked	11	27673251	ATCGATCGATCTTCACGAGG	TCGTATAAAAGGCATTCGGG		Bojun et al. 1999	Used by Weerasinghe et al. 2017, Sabar et al. 2016, Borines et al. 2008, Dossa et al. 2016, Chukwu et al. 2020, Anik et al. 2021, Pradhan et al. 2022	Bojun et al. (1999). Studies of PCR marker for the rice bacterial blight resistance gene Xa-4. Yi chuan= Hereditas, 21(3), 9-12.
	RM224	SSR	Gene-linked	11	27673251	ATCGATCGATCTTCACGAGG	TCGTATAAAAGGCATTCGGG		Mallikarjun et al. 2017	same sequence with MP marker	Mallikarjun et al. (2017). Gene pyramiding of four BLB resistant genes (Xa4, Xa7, xa13 and Xa21) from IRBB65 into Mahamaya using MAS. Journal of Plant Development Sciences Vol, 9(8), 835-838.
Xa23	RM206	SSR	Gene-linked	11	22480980	CCCATGCGTTTAACTATTCT	CGTTCCATCGATCCGTATGG	-	Chen et al. 1997	used by Fu et al. 2012, Wang et al. 2020	Chen et al. (1997). Development of a microsatellite framework map providing genome-wide coverage in rice (Oryza sativa L.). Theoretical and Applied Genetics, 10.1007/s001220050596
	P23	optimized marker (co-dominant)	Gene-specific	11	21891507	TGCCACAGCCAAAGTATGATGCT	TTGGCCCCTGCAGAGAAGGC	-	Zhou et al. 2011	Used by Wang et al. 2020	Zhou et al. (2011). Optimization and Application of Marker for Bacterial Blight Resistance Gene Xa23 in Rice. Hubei Agricultural Science, 50, 5243–5246
	Lj74	STS (co-dominant)	Gene-linked	11	22201313	aagccatttgatgagcaacc	ggatccatttcagcataacctt	-	Wang et al. 2015	most effective STS markers	Wang et al .(2015). XA23 is an executor R protein and confers broad-spectrum disease resistance in rice. Molecular plant, 10.1093/mp/ssu132
	Lj36	STS (dominant)	Gene-linked	11	22081469	gcaatggctagtaggaacga	atccgcacaagaacagtagc	-	Wang et al. 2015		Wang et al .(2015). XA23 is an executor R protein and confers broad-spectrum disease resistance in rice. Molecular plant, 10.1093/mp/ssu132
	Lj46	STS (co-dominant)	Gene-linked	11	22179244	tatcagcttccatcccaagg	cgttaacagccaaccatcct	-	Wang et al. 2015		Wang et al .(2015). XA23 is an executor R protein and confers broad-spectrum disease resistance in rice. Molecular plant, 10.1093/mp/ssu132
	Lj138	STS (co-dominant)	Gene-linked	11	22182291	acctccctcatcattcattcgt	ccaccgatttaaaagaaaatcgacggtg	-	Wang et al. 2015		Wang et al .(2015). XA23 is an executor R protein and confers broad-spectrum disease resistance in rice. Molecular plant, 10.1093/mp/ssu132
	A83B4	STS (co-dominant)	Gene-linked	11	22231960	cttagtgcgtccagcctttc	tagcgcccctatatgtttgg	-	Wang et al. 2015		Wang et al .(2015). XA23 is an executor R protein and confers broad-spectrum disease resistance in rice. Molecular plant, 10.1093/mp/ssu132
	Lj13	STS (dominant)	Gene-linked	11	22332034	gcactgcatgagagttggaa	gatgcaaccatagcccatct	-	Wang et al. 2015		Wang et al .(2015). XA23 is an executor R protein and confers broad-spectrum disease resistance in rice. Molecular plant, 10.1093/mp/ssu132
	C189	EST	Gene-linked	11	21891460	TAAGTTCTACATCGACCCCA	CACATGAAGAGCTGGAAACG	-	Wang et al. 2005	Used by Ji et al. 2014, Ni et al. 2015	Wang et al. (2005). EST-Markers flanking the rice bacterial blight resistance gene Xa23 and their application in marker-assisted selection. Sci Agri Sin, 38: 1996–2001
	03STS1	STS	Gene-linked	11				-	Fan et al. 2006	used by Huang et al. 2012	Fan et al. (2006). Mapping the rice bacterial blight resistance gene Xa23 with RFLP markers and converting RFLP to STS marker. Acta Agron Sin, 32:931–935
	M-Xa23	InDel	Gene-linked	11				-	Gao et al. 2010		Gao et al. (2010). Optimization and verification of molecular markers for rice bacterial blight resistance gene Xa23. Molecular Plant Breeding, 10.3389/fpls.2020.555228
	03STS1	STS	Gene-linked	11				-	Zhang et al. 2002		Zhang et al. (2002). Development of near-isogenic line CBB23 with a new resistance gene to bacterial blight in rice and its application. Chin J Rice Sci, 16:206–210
xa5	RS7	SNP	Gene-linked	5	414218	ATCACTTTTGGGAGGCATGA	AGATTTGCAGCCTCGTTCTC	-	Blair et al. 2003		Blair et al. (2003). High resolution genetic mapping and candidate gene identification at the xa5 locus for bacterial blight resistance in rice (Oryza sativa L.). Theoretical and Applied Genetics, 10.1007/s00122-003-1231-2
	RM611	SSR	Gene-linked	5	488061	CAACAAGATGGCCTCTTACC	TACAAACAAACAGCTTGTGC	-	Blair et al. 2003		Blair et al. (2003). High resolution genetic mapping and candidate gene identification at the xa5 locus for bacterial blight resistance in rice (Oryza sativa L.). Theoretical and Applied Genetics, 10.1007/s00122-003-1231-2
	xa5_1	CAPS	Gene-linked	5	437399	CTCTACCGGAGGTCCACCATTG	AGGAACAGCAACATTGCAAC	SmlI (Res)/BsrI (Sus)	Iyer & McCouch, 2007	Set of CAPS markers	Iyer & McCouch. (2007). Functional markers for xa5-mediated resistance in rice (Oryza sativa, L.). Molecular Breeding, 10.1007/s11032-006-9055-9
	xa5_4	CAPS	Gene-linked	5	437274	CTGGAAGAAGCTCTTAATTT	GATTCCTTTAGCAAGGTGTG	SmlI (Res)/BsrI (Sus)	Iyer & McCouch, 2007		Iyer & McCouch. (2007). Functional markers for xa5-mediated resistance in rice (Oryza sativa, L.). Molecular Breeding, 10.1007/s11032-006-9055-9
	xa5_2	CAPS	Gene-linked	5	437438	ACGCTCGACGAGATGGTCTC		SmlI (Res)/BsrI (Sus)	Iyer & McCouch, 2007		Iyer & McCouch. (2007). Functional markers for xa5-mediated resistance in rice (Oryza sativa, L.). Molecular Breeding, 10.1007/s11032-006-9055-9
	xa5_3	CAPS	Gene-linked	5	437806		CATCACAAGCGCATATGAG	SmlI (Res)/BsrI (Sus)	Iyer & McCouch, 2007		Iyer & McCouch. (2007). Functional markers for xa5-mediated resistance in rice (Oryza sativa, L.). Molecular Breeding, 10.1007/s11032-006-9055-9
	xa_5	CAPS	Gene-linked	5	436944	CGGATAGCAGCATTTCCAAGAG		SmlI (Res)/BsrI (Sus)	Iyer & McCouch, 2007		Iyer & McCouch. (2007). Functional markers for xa5-mediated resistance in rice (Oryza sativa, L.). Molecular Breeding, 10.1007/s11032-006-9055-9
	xa5_6	CAPS	Gene-linked	5	436946	GATAGCAGCATTTCCAAGAG		SmlI (Res)/BsrI (Sus)	Iyer & McCouch, 2007		Iyer & McCouch. (2007). Functional markers for xa5-mediated resistance in rice (Oryza sativa, L.). Molecular Breeding, 10.1007/s11032-006-9055-9
	RM604	SSR	Gene-linked	5	437256	AGAGAAGCTAGGGTTAACGAA	AGGTGACCATCCTCTTTCTT	-	Blair et al. 2003	used by Yu et al. 2019 & Yap et al. 2016	Blair et al. (2003). High resolution genetic mapping and candidate gene identification at the xa5 locus for bacterial blight resistance in rice (Oryza sativa L.). Theoretical and Applied Genetics, 10.1007/s00122-003-1231-2
	RM122	SSR	Gene-linked	5	438740	GCACTGCAACCATCAATGAATC	CCTAGGAGAAACTAGCCGTCCA	-	Chen et al. 1997	Used by Naveed et al, 2010	Chen et al. (1997). Development of a microsatellite framework map providing genome-wide coverage in rice (Oryza sativa L.). Theoretical and Applied Genetics, 10.1007/s001220050596
	RG556	CAPS	Gene-specific	5	437346	TCCCCCCACCCCAAAAAG	ACAAACAAAATGAGGAGTCG	Dra1	Sujatha et al. 2011		Sujatha et al. (2011). Inheritance of bacterial blight resistance in the rice cultivar Ajaya and high-resolution mapping of a major QTL associated with resistance. Genetics research, 10.1017/S0016672311000577
	xa5FM_S	SNP Functional (tetra-primer)	Gene-linked	5	437214	GTCTGGAATTTGCTCGCGTTCG	TGGTAAAGTAGATACCTTATCAAACTGGA	-	Hajira et al. 2016		Hajira et al. (2016).A single-tube, functional marker-based multiplex PCR assay for simultaneous detection of major bacterial blight resistance genes Xa21, xa13 and xa5 in rice. Rice Science, 10.1016/j.rsci.2015.11.004
	xa5FM_R	SNP Functional (tetra-primer)	Gene-linked	5	437478	AGCTCGCCATTCAAGTTCTTGAG	TGACTTGGTTCTCCAAGGCTT	-	Hajira et al. 2016		Hajira et al. (2016).A single-tube, functional marker-based multiplex PCR assay for simultaneous detection of major bacterial blight resistance genes Xa21, xa13 and xa5 in rice. Rice Science, 10.1016/j.rsci.2015.11.004
	xa5S	Multiplex	Gene-linked	5	437214	GTCTGGAATTTGCTCGCGTTCG	TGGTAAAGTAGATACCTTATCAAACTGGA	-	Sundaram et al. 2011	Used by Pradhan et al. 2015	Sundaram et al. (2011). Marker Assisted Breeding For Development Of Bacterial Blight Resistant Rice. Institute of Biotechnology, Acharya NG Ranga Agricultural University, Hyderabad 500 030 India., pp 154–182
	xa5SR/R	Multiplex	Gene-linked	5	437478	AGCTCGCCATTCAAGTTCTTGAG	TGACTTGGTTCTCCAAGGCTT	-	Sundaram et al. 2011		Sundaram et al. (2011). Marker Assisted Breeding For Development Of Bacterial Blight Resistant Rice. Institute of Biotechnology, Acharya NG Ranga Agricultural University, Hyderabad 500 030 India., pp 154–182
	PAxa5-F1/R1	SNP Functional (tetra-primer)		5	437386	GGCCACCTTCGAGCTCTACC	CAGATACCTTATCAAACTGCTC	-	Korinsak et al. 2014		Korinsak et al. (2014). Identifying a source of a bacterial blight resistance gene xa5 in rice variety ‘IR62266’and development of a functional marker ‘PAxa5’, the easy agarose based detection. Genomics and Genetics, 10.14456/TJG.2014.12
	PAxa5-F2/R2	SNP Functional (tetra-primer)		5	437479	GCTCGCCATTCAAGTTCTTGTC	CAACATTGCAACTCCGTG ATAAG		Korinsak et al. 2014		Korinsak et al. (2014). Identifying a source of a bacterial blight resistance gene xa5 in rice variety ‘IR62266’and development of a functional marker ‘PAxa5’, the easy agarose based detection. Genomics and Genetics, 10.14456/TJG.2014.12
xa13	RG136	RFLP	Gene-linked	8	27111837	TCCCAGAAAGCTACTACAGC	GCAGACTCCAGTTTGACTTC	-	Zhang et al. 1996	Used by Pha & Nguyen, 2004	Zhang et al. (1996). RAPD and RFLP mapping of the bacterial blight resistance gene xa-13 in rice. Theoretical and Applied Genetics, https://doi.org/10.1007/BF00225728
	RM230	SSR	Gene-linked	8	25837039	GCCAGACCGTGGATGTTC	CACCGCAGTCACTTTTCAAG		Chen et al. 1997		Chen et al. (1997). Development of a microsatellite framework map providing genome-wide coverage in rice (Oryza sativa L.). Theoretical and Applied Genetics, 10.1007/s001220050596
	RM264	SSR	Gene-linked	8	27926652	GTTGCGTCCTACTGCTACTTC	GATCCGTGTCGATGATTAGC		Chen et al. 1997		Chen et al. (1997). Development of a microsatellite framework map providing genome-wide coverage in rice (Oryza sativa L.). Theoretical and Applied Genetics, 10.1007/s001220050596
	xa13 prom	Functional marker	Gene-linked	8	26728806	GGCCATGGCTCAGTGTTTAT	GAGCTCCAGCTCTCCAAATG	-	Chu et al. 2006	used by Sujatha et al. 2011	Chu et al. (2006). Promoter mutations of an essential gene for pollen development result in disease resistance in rice. Genes and Development, 10.1101/gad.1416306
	ST12	CAPS	Gene-linked	8	26725096	AGTAGCAGTAGCCGCACACA	TGGATCGAAGGAGGAGAATG	Sau3AI	Chu et al. 2006		Chu et al. (2006). Targeting xa13, a recessive gene for bacterial blight resistance in rice. Theoretical and Applied Genetics, 10.1007/s00122-005-0145-6
Xa21	RG103	STS	Gene-linked	11	20802726	AACCAAGCTAGGACCAATGACCAT	GAGAGGAGATGTTCCAAATAGGAT	-	Williams et al. 1996		Williams et al. (1996). Markers for selection of the rice Xa21 disease resistance gene. Theoretical and Applied Genetics, 10.1007/BF00230134
	pTA248	STS	Gene-linked	11	21048425	AGACGCGGAAGGGTGGTTCCCGGA	AGACGCGGTAATCGAAAGATGAAA	-	Ronald et al. 1992	Used by Williams et al, 1996; Huang et al. 1996; Nguyen et al. 2018; Bharani et al. 2010	Ronald et al. (1992). Genetic and physical analysis of the rice bacterial blight disease resistance locus, Xa21. Molecular and General Genetics, 10.1007/BF00279649
	U1/I1		Gene-linked	11	21272961	CGATCGGTATAACAGCAAAAC	TCTGATCATGCATGTTCTGTG		Peng et al. 2015		Peng et al. (2015). Rice Xa21 primed genes and pathways that are critical for combating bacterial blight infection. Scientific reports, 10.1038/srep12165
	ABUOP0001	InDel	Genic	11	21276885	TCAAGCTGGCACCAATCTCA	CCTCAGCGACAACTACCTCT	-	Nanayakkara et al. 2020		Nanayakkara et al. (2020). A novel intragenic marker targeting the ectodomain of bacterial blight-resistance gene Xa21 for marker-assisted selection in rice. Journal of Crop Improvement, 10.1080/15427528.2020.1771643
Xa27	M1059	RFLP	Gene-linked	6		TTGGTTTTTTTGAATGAAGGG	GCCTGGTGCTTTCATTGTTT	AvaI/HaeII	Gu et al. 2004		Gu et al. (2004). High-resolution genetic mapping of Xa27 (t), a new bacterial blight resistance gene in rice, Oryza sativa L. Theoretical and Applied Genetics, 10.1007/s00122-003-1491-x
	M1081	RFLP	Gene-linked	6	23369329	TAGCTAAATAAAAGCAATTTTACGA	GCCCTTACATATCGATGTTTATTG	XbaI/SpeI	Gu et al. 2004		Gu et al. (2004). High-resolution genetic mapping of Xa27 (t), a new bacterial blight resistance gene in rice, Oryza sativa L. Theoretical and Applied Genetics, 10.1007/s00122-003-1491-x
	M964	RFLP	Gene-linked	6	23561927	TGTGCAATGCAGGATTTCAGTTACT	TTTCACCTGCATAATGCAAAAGCTAA	PstI	Gu et al. 2004		Gu et al. (2004). High-resolution genetic mapping of Xa27 (t), a new bacterial blight resistance gene in rice, Oryza sativa L. Theoretical and Applied Genetics, 10.1007/s00122-003-1491-x
	M1197	RFLP	Gene-linked	6	23707229	GCTGTGAAGTGCCGGGTGTCC	TGGACAGGACGATGCCGGTGG	BclI	Gu et al. 2004		Gu et al. (2004). High-resolution genetic mapping of Xa27 (t), a new bacterial blight resistance gene in rice, Oryza sativa L. Theoretical and Applied Genetics, 10.1007/s00122-003-1491-x
	M631	RFLP	Gene-linked	6	23610386	CTGCATCCATGCCGGTGGCCG	AAACGTCACATGAAGACTCCAATTG	NdeI	Gu et al. 2004		Gu et al. (2004). High-resolution genetic mapping of Xa27 (t), a new bacterial blight resistance gene in rice, Oryza sativa L. Theoretical and Applied Genetics, 10.1007/s00122-003-1491-x
	M1230	RFLP	Gene-linked	6	23687926	AGGGATGTCGAGATGAGAGCTTC	GGTGTCCTTCTTTACGGGCCTCC	EcoRI	Gu et al. 2004		Gu et al. (2004). High-resolution genetic mapping of Xa27 (t), a new bacterial blight resistance gene in rice, Oryza sativa L. Theoretical and Applied Genetics, 10.1007/s00122-003-1491-x
	M499	RFLP	Gene-linked	6	23695073	CTCTGCCGGCCGGCCAAGAAAGC	AAGCTTATAACACATACGTGAC	AccI/HaeI	Gu et al. 2004		Gu et al. (2004). High-resolution genetic mapping of Xa27 (t), a new bacterial blight resistance gene in rice, Oryza sativa L. Theoretical and Applied Genetics, 10.1007/s00122-003-1491-x
	XA27-Co	Co-dominant	Gene-linked	6	21726301	TAGTGTCTAAATACAGGGACT	GAGTACTTTGCTCTGATGCTC		Gu et al. 2004	Used by Wang et al. 2020	Gu et al. (2004). High-resolution genetic mapping of Xa27 (t), a new bacterial blight resistance gene in rice, Oryza sativa L. Theoretical and Applied Genetics, 10.1007/s00122-003-1491-x
	M124	STS	Gene-linked	6	23687450	ATCTGGAGCAGAGCTTAAGGTGTG	AGCAGTTCTCATATAAATGTTGGTTG	-	Luo et al. 2017		Luo et al. (2017). Marker-assisted breeding of Chinese elite rice cultivar 9311 for disease resistance to rice blast and bacterial blight and tolerance to submergence. Molecular Breeding, 10.1007/s11032-017-0695-8
	5198	RFLP	Gene-linked	6		GTTCAGGCG TTCAGTCCTCATGC	TTGATGAAG GTGGTATTAGAGGGC	SpeI and SacI	Luo et al. 2012		Luo et al. (2012). Marker-assisted breeding of Xa4, Xa21 and Xa27 in the restorer lines of hybrid rice for broad-spectrum and enhanced disease resistance to bacterial blight. Molecular breeding, 10.1007/s11032-012-9742-7
	RMXa27	SSR	Gene-linked	6		ACGCTCCACCTACGCATGTCCT	TCACACGGATTTTGAATGGTTCGGA	-	Luo & Yin 2013		Luo & Yin. (2013). Marker-assisted breeding of Thai fragrance rice for semi-dwarf phenotype, submergence tolerance and disease resistance to rice blast and bacterial blight. Molecular breeding, 10.1007/s11032-013-9904-2
xa25	MZCF5/MZ CR5	CAPS	Gene-linked	12	17305136	AAATGGCTGGCCTGTCCC	TAAATGTCGTCGCTAGCTATGCGAA	HinFI	Liu et al. 2011	to distinguish xa25/Xa25 in MH63 background	Liu et al. (2011). A paralog of the MtN3/saliva family recessively confers race‐specific resistance to Xanthomonas oryzae in rice. Plant, Cell & Environment, 10.1111/j.1365-3040.2011.02391.x
	Z2	InDel	Genic	12	17303193	CTCCCTCACGCTCACCCT	GAATGTGAAGCCCAGGATG	-	Liu et al. 2011	to distinguish xa25/Xa25 in ZH11 background	Liu et al. (2011). A paralog of the MtN3/saliva family recessively confers race‐specific resistance to Xanthomonas oryzae in rice. Plant, Cell & Environment, 10.1111/j.1365-3040.2011.02391.x
	xa25-M	CAPS	Gene-linked	12	17305612	TGGCTATGGCTAGTGAGAGGT	CTTTGTGGAGGGAAGGGAGA	Mwo_I	Zhang et al. 2017		Zhang et al. (2017). Genome-wide association analysis identifies resistance loci for bacterial blight in a diverse collection of indica rice germplasm. PLoS One, 10.1371/journal.pone.0174598
Xa7	RM20593	SSR	Gene-linked	6	28082317	AAGGTACACTTGCTCTGACGGTAGC	AGACCTCAGTGGCAAATCCTACG	-	Chen et al. 2008	used by Thu et al. 2012	Chen et al. (2008). High-resolution mapping and gene prediction of Xanthomonas oryzae pv. oryzae resistance gene Xa7. Molecular Breeding, 10.1007/s11032-008-9187-1
	GDSSR02	STMS (sequence tagged microsatellite)	Gene-linked	6	27963796	TGCCCACCGTCGATCTCGTGG	AGCTAGCAATTCGCATGATTGC	-	Chen et al. 2008		Chen et al. (2008). High-resolution mapping and gene prediction of Xanthomonas oryzae pv. oryzae resistance gene Xa7. Molecular Breeding, 10.1007/s11032-008-9187-1
	RM20591	SSR	Gene-linked	6	28017783	TCGTCTGCGCGAATATTTAGAGAGG	ATCTGCATCGGAGTCAGCAACG	-	Chen et al. 2008		Chen et al. (2008). High-resolution mapping and gene prediction of Xanthomonas oryzae pv. oryzae resistance gene Xa7. Molecular Breeding, 10.1007/s11032-008-9187-1
	M5	STS	Gene-linked	6	27965437	CGATCTTACTGGCTCTGCAACTCTGT	GCATGTCTGTGTCGATTCGTCCGTACGA	-	Porter et al. 2003		Porter et al. (2003). Development and mapping of markers linked to the rice bacterial blight resistance gene Xa7. Crop Science, 10.2135/cropsci2003.1484
	RM20576	SSR	Gene-linked	6	27890361	CTGTTGCTAGCTTACACGAATTGC	CCGGTAGTACGTCAGCTACTATGC	-	Zhang et al. 2009		Zhang et al. (2009). Identification and molecular mapping of the rice bacterial blight resistance gene allelic to Xa7 from an elite restorer line Zhenhui 084. European Journal of Plant Pathology, 10.1007/s10658-009-9478-3
	MY4	STS	Gene-linked	6	28090186	CTTCCTTTCCAGGCTTTC	TAGAATTTGCATCATCCC	-	Zhang et al. 2009		Zhang et al. (2009). Identification and molecular mapping of the rice bacterial blight resistance gene allelic to Xa7 from an elite restorer line Zhenhui 084. European Journal of Plant Pathology, 10.1007/s10658-009-9478-3
	ID7	STS	Gene-linked	6	28032425	ATATTCACCAAATGATTCCCTG	ATACAAGCCTAAACCCATCTCA	-	Zhang et al. 2009	Used by Nguyen et al. 2017	Zhang et al. (2009). Identification and molecular mapping of the rice bacterial blight resistance gene allelic to Xa7 from an elite restorer line Zhenhui 084. European Journal of Plant Pathology, 10.1007/s10658-009-9478-3
	ID15	STS	Gene-linked	6	28027716	ATACAGTGCCAATGATGAGGAG	CATACGAAACCCAACAGAAATAG	-	Zhang et al. 2009		Zhang et al. (2009). Identification and molecular mapping of the rice bacterial blight resistance gene allelic to Xa7 from an elite restorer line Zhenhui 084. European Journal of Plant Pathology, 10.1007/s10658-009-9478-3
	71SR		Gene-linked	6	28013460	TACACCGCCGTCACCACTCTGAC	TCTCTCCCCTTCGGACGCAT	-	Wang et al. 2021		Wang et al. (2021). Xa7, a Small Orphan Gene Harboring Promoter Trap for AvrXa7, Leads to the Durable Resistance to Xanthomonas oryzae Pv. oryzae. Rice, 10.1186/s12284-021-00490-z
	U05	STS	Gene-linked	6	27968066	CAGACAAGTGTTGTTCATGTTCG	GAAGTCCGAGCTGGGGACGATGTAC	-	Wang et al. 2021		Wang et al. (2021). Xa7, a Small Orphan Gene Harboring Promoter Trap for AvrXa7, Leads to the Durable Resistance to Xanthomonas oryzae Pv. oryzae. Rice, 10.1186/s12284-021-00490-z
	Poz	STS	Gene-linked	6	28007178	ATGCAGCCCAAGAAAGGTCCAACTC	GAGGGAGAGGACCTGGTCGGTGAG	-	Wang et al. 2021		Wang et al. (2021). Xa7, a Small Orphan Gene Harboring Promoter Trap for AvrXa7, Leads to the Durable Resistance to Xanthomonas oryzae Pv. oryzae. Rice, 10.1186/s12284-021-00490-z
	RM20572	SSR	Gene-linked	6	27829199	CCTGTCAATTGATGATCCATGC	TACCTTCCAGCAGAAAGAAGACG	-	Chen et al. 2021		Chen et al. (2021). Xa7, a new executor R gene that confers durable and broad-spectrum resistance to bacterial blight disease in rice. Plant communications, 2(3), 100143.
	RM20582	SSR	Gene-linked	6	27937507	AGAGCGTCGTCCTTCACCATCC	GGCCAATACGACGATACATTACACG	-	Chen et al. 2021		Chen et al. (2021). Xa7, a new executor R gene that confers durable and broad-spectrum resistance to bacterial blight disease in rice. Plant communications, 2(3), 100143.
	M3	STS	Gene-linked	6	28090203	CAGCAATTCACTGGAGTAGTGGTT	CATCACGGTCACCGCCATATCGGA	-	Chen et al. 2021		Chen et al. (2021). Xa7, a new executor R gene that confers durable and broad-spectrum resistance to bacterial blight disease in rice. Plant communications, 2(3), 100143.
	M10	STS	Gene-linked	6	28015259	CGTTAGCCTCGCAGGTCACAAG	AGCAGTGGAGAGGACGACAGG	-	Chen et al. 2021		Chen et al. (2021). Xa7, a new executor R gene that confers durable and broad-spectrum resistance to bacterial blight disease in rice. Plant communications, 2(3), 100143.
	CAPS8	CAPS	Gene-linked	6	27963036	AGCTAGGATCGATTTGATGGAAGA	TCTGTGTTGTACGGTGTTCTCTGTAG	Nco I	Chen et al. 2021		Chen et al. (2021). Xa7, a new executor R gene that confers durable and broad-spectrum resistance to bacterial blight disease in rice. Plant communications, 2(3), 100143.
Xa10	O07 2000	RAPD	Gene-linked	11				-	Yoshimura et al. 1996		Yoshimura et al. (1996). Analysis and pyramiding of bacterial blight resistance genes in rice by using DNA markers. In Rice Genetics III, (In 2 Parts) (pp. 577-581)
	CDO365	RFLP	Gene-linked	11				-	Yoshimura et al. 1996		Yoshimura et al. (1996). Analysis and pyramiding of bacterial blight resistance genes in rice by using DNA markers. In Rice Genetics III, (In 2 Parts) (pp. 577-581)
	M491	RFLP	Gene-linked	11	22170266	AGTAATGGATGCAGTGTGGGGC	TTGTTTGCTCACTCCACCCTTC	StyI	Gu et al. 2008		Gu et al. (2008). High-resolution genetic mapping of bacterial blight resistance gene Xa10. Theoretical and Applied Genetics, 10.1007/s00122-007-0655-5
	M419	RFLP	Gene-linked	11	22244013	CATCAGCAACCCCGTGAAAACG	GATGGCAATGTACCGCGAATAC	PvuII	Gu et al. 2008		Gu et al. (2008). High-resolution genetic mapping of bacterial blight resistance gene Xa10. Theoretical and Applied Genetics, 10.1007/s00122-007-0655-5
	M604	RFLP	Gene-linked	11	22229609	CAACGCCTATCTTCTGCATTTC	GTGACCCTAGTTTCTGGTTATG	XbaI	Gu et al. 2008		Gu et al. (2008). High-resolution genetic mapping of bacterial blight resistance gene Xa10. Theoretical and Applied Genetics, 10.1007/s00122-007-0655-5
xa41	pSWEET14_Fw /Rev		Gene-specific	11	18174709	ATTGGCACTTTCTGTCATGC	GAGACCAAAGGCGAAGGCCCA	-	Hutin et al. 2015	Amplification of the OsSWEET14 promoter	Hutin et al. (2015). A knowledge‐based molecular screen uncovers a broad‐spectrum Os SWEET 14 resistance allele to bacterial blight from wild rice. The Plant Journal, 10.1111/tpj.13042
Xa46 (t)	RM26981	SSR	Gene-linked	11	22156064	GTCCATGGCTTGGATTTATGAAGG	CATAGAAACAGCTCCATCGTTTGC	-	Chen et al. 2020		Chen et al. (2020). Identification of the novel bacterial blight resistance gene Xa46 (t) by mapping and expression analysis of the rice mutant H120. Scientific Reports, 10.1038/s41598-020-69639-y
	RM26982	SSR	Gene-linked	11	22188811	ACCAACCCGGACTAAAGATCTCG	TTGGAGGATGAAGTTGCAAACC	-	Chen et al. 2020		Chen et al. (2020). Identification of the novel bacterial blight resistance gene Xa46 (t) by mapping and expression analysis of the rice mutant H120. Scientific Reports, 10.1038/s41598-020-69639-y
	RM26984	SSR	Gene-linked	11	22221407	ATTCCCACCACAACCAAGATGC	CATGAGGAAGAAGCAGCACAAGC	-	Chen et al. 2020		Chen et al. (2020). Identification of the novel bacterial blight resistance gene Xa46 (t) by mapping and expression analysis of the rice mutant H120. Scientific Reports, 10.1038/s41598-020-69639-y
Xa47(t)	R13I14	InDel	Gene-linked	11	27957132	TGCAGAGAGCCAGAGATGAG	ATCCATCAACCACCAAGAGC	-	Xing et al. 2021		Xing et al. (2021). Identification and fine-mapping of a new bacterial blight resistance gene, Xa47 (t), in G252, an introgression line of Yuanjiang common wild rice (Oryza rufipogon). Plant Disease, 105(12), 4106-4112.
	13rbq-71	InDel	Gene-linked	11	27983380	ATCAACTCATCCTTGCACAA	CATGTTCATCAGGTCCCAG	-	Xing et al. 2021		Xing et al. (2021). Identification and fine-mapping of a new bacterial blight resistance gene, Xa47 (t), in G252, an introgression line of Yuanjiang common wild rice (Oryza rufipogon). Plant Disease, 105(12), 4106-4112.
	Hxjy-1	InDel/Funtional	Gene-specific	11	27978440	GACTGTTCCCTCTTGGATAC	GTCGTGAAGAAAGAAGCAAG	-	Xing et al. 2021		Xing et al. (2021). Identification and fine-mapping of a new bacterial blight resistance gene, Xa47 (t), in G252, an introgression line of Yuanjiang common wild rice (Oryza rufipogon). Plant Disease, 105(12), 4106-4112.
Pita	YL155 (blue dye)/YL200	Codominant/tri-primer	Gene-linked	12		AGCAGGTTATAAGCTAGGCC	AGAGCCAAATAGCCAATTCA	-	Jia et al. 2004		Jia et al. (2004). Rice Pi-ta gene confers resistance to the major pathotypes of the rice blast fungus in the United States. Phytopathology, 10.1094/PHYTO.2004.94.3.296
	YL183 (green dye)			12	10609786	AGCAGGTTATAAGCTAGCTAT
	snpOS0006	SNP	Gene-linked	12	10607575	CCGTGGCTTCTATCTTTACCTG	AGTCAGGTTGAAGATGCATAGA	-	Kanyange et al. 2019	KASP genotyping	Kanyange et al. (2019). Genotyping for Blast (Pyricularia oryzae) Resistance Genes in F2 Population of Supa Aromatic Rice (Oryza sativa L.). International Journal of Genomics, 10.1155/2019/5246820
				12	10607575	CCGTGGCTTCTATCTTTACCTT
	Pita Ext F/R	SNP Functional (tetra-primer)	Gene-specific	12	10608032	TGCGCAAAGAATCGTCGCTGC	TCTTTGATCCAAGTGTTAGGGCC	-	Ramkumar et al. 2015		Ramkumar et al. (2015). Development and validation of SNP-based functional codominant markers for two major disease resistance genes in rice (O. sativa L.). Molecular Breeding, 10.1007/s11032-015-0323-4
	Pita Int F/R	SNP Functional (tetra-primer)	Gene-specific	12	10607575	CCGTGGCTTCTATCTTTACCTG	AGTCAGGTTGAAGATGCATAGA	-
	ta5	SNP	Gene-linked	12	10606757	cagcgaactccttcgcatacgcg	cgaaaggtgtatgcactatagtatcc	-	Hayashi et al. 2006	Koshihikari-specific primer	Hayashi et al. (2006). Development of PCR-based allele-specific and InDel marker sets for nine rice blast resistance genes. Theoretical and Applied Genetics, 10.1007/s00122-006-0290-6
				12	10606757	cagcgaactccttcgcatacgca				blast resistance gene-specific primer
	RM247	SSR	Gene-linked	12	3186628	TAGTGCCGATCGATGTAACG	CATATGGTTTTGACAAAGCG	-	Eizenga et al., 2006	used by Singh et al. 2014	Eizenga et al. (2006). Identification of novel resistance genes in newly introduced blast resistance rice germplasm. Crop Science, 10.2135/cropsci2006.0143
	Pita1	Dominant	Gene-linked	12		agtcgtgcgatgcgaggacagaaac	gcttacgatctttgcatggaccg	-	Tacconi et al. 2010		Tacconi et al. (2010). Polymorphism analysis of genomic regions associated with broad-spectrum effective blast resistance genes for marker development in rice. Molecular breeding, 10.1007/s11032-010-9394-4
	Pita3	Dominant	Gene-linked	12		agtcgtgcgatgcgaggacagaaac	gcattctccaacccttttgcatgcat	-	Tacconi et al. 2010	used by Immam et al. 2014	Tacconi et al. (2010). Polymorphism analysis of genomic regions associated with broad-spectrum effective blast resistance genes for marker development in rice. Molecular breeding, 10.1007/s11032-010-9394-4
	Pita9	CAPS	Gene-specific	12	10607885	gcagtatgactctaaggagacagggttgg	ccggtagcatacaaaacctgattcagggtc	BveI	Tacconi et al. 2010		Tacconi et al. (2010). Polymorphism analysis of genomic regions associated with broad-spectrum effective blast resistance genes for marker development in rice. Molecular breeding, 10.1007/s11032-010-9394-4
	Pita11	CAPS	Gene-specific	12	10607792	caaaactgaagtggagtctgccttgagg	ggtacccgagaaaatataggacctccca	MwoI	Tacconi et al. 2010		Tacconi et al. (2010). Polymorphism analysis of genomic regions associated with broad-spectrum effective blast resistance genes for marker development in rice. Molecular breeding, 10.1007/s11032-010-9394-4
	Pita-ID13	InDel	Genic	12	10467644	AGGCAAGAGTACAATGGAAAC	TGCCCTCTGAAAATAAAGTTT	-	Kitazawa et al. 2019		Kitazawa et al. (2019). Rapid DNA-genotyping system targeting ten loci for resistance to blast disease in rice. Breeding science, 10.1270/jsbbs.18143
	Pita-ID04	Tetraprimer	Gene-specific	12	10607441	CGTGAAGAGGATTCCGGTAGCA	TGCCGTGGCTTCTATCTTTACgTT	-	Kitazawa et al. 2019	PCR-CTPP, polymerase chain reaction with confronting two-pair primers to distinguish co-dominant markers	Kitazawa et al. (2019). Rapid DNA-genotyping system targeting ten loci for resistance to blast disease in rice. Breeding science, 10.1270/jsbbs.18143
				12	10607531	CAAGTCAGGTTGAAGATGCATtGC	CCGACGCCGAGCACTCTTAT
Pi9	pB8	SCAR	Gene-linked	6		CCCAATCTCCAATGACCCATAAC	CCGGACTAAGTACTGGCTTCGATA	-	Liu et al. 2002		Liu et al. (2002). Two broad-spectrum blast resistance genes, Pi9 (t) and Pi2 (t), are physically linked on rice chromosome 6. Molecular Genetics and Genomics, 10.1007/s00438-002-0677-2
	pBA14	SCAR	Gene-linked	6		TGGTGCACTCAGAAAGAA	GCAGTGTCATCTTGTCTCC	-	Liu et al. 2002		Liu et al. (2002). Two broad-spectrum blast resistance genes, Pi9 (t) and Pi2 (t), are physically linked on rice chromosome 6. Molecular Genetics and Genomics, 10.1007/s00438-002-0677-2
	195R-1/195F-1	STS, dominant	Gene-linked	6	10389938	ATGGTCCTTTATCTTTATTG	TTGCTCCATCTCCTCTGTT	-	Qu et al. 2006	Used by Imam et al. , Khan et al. 2014	Qu et al. (2006). The broad-spectrum blast resistance gene Pi9 encodes a nucleotide-binding site–leucine-rich repeat protein and is a member of a multigene family in rice. Genetics, 10.1534/genetics.105.044891
	NMSMPi9-1			6	10382105	CGAGAAGGACATCTGGTACG	GAGATGCTTGGATTTAGAAGAC	-	Qu et al. 2006		Qu et al. (2006). The broad-spectrum blast resistance gene Pi9 encodes a nucleotide-binding site–leucine-rich repeat protein and is a member of a multigene family in rice. Genetics, 10.1534/genetics.105.044891
	Pi91F_ 2R	CAPS	Gene-linked	6	10381242	AGCTCTTCTGAAAAGTGCAGTG	ACAACTTGAACTAGTACGGCGATG	HaeIII and HhaI	Rathour et al. 2016		Rathour et al. (2016). Development and validation of co-dominant gene based markers for Pi9, a gene governing broad-spectrum resistance against blast disease in rice. Molecular breeding, 10.1007/s11032-016-0599-z
	Pi9-InDel	InDel	Allele-specific	6	10382430	ATCCACGAAACATCCACCAT	ACAGCCGGATTCGACAGA	-	Seman et al. 2019		Seman et al. (2019). Development of In Del marker for rice blast resistance gene Pi9. Indian Journal of Agricultural Research, 10.18805/IJARe.A-346
	9-Pro	InDel	Genic	6	10381428	TGATTATGTTTTTTATGTGGGG	ATTAGTGAGATCCATTGTTCC	-	Tian et al. 2016	differentiates three different genotypes corresponding to the Pi2/Piz-t, Pi9 and non-Pi2/Piz-t/Pi9 alleles, targeting promoter region of Pi9	Tian et al. (2016). Allele-specific marker-based assessment revealed that the rice blast resistance genes Pi2 and Pi9 have not been widely deployed in Chinese indica rice cultivars. Rice, 10.1186/s12284-016-0091-8
	Pi9SNP	CAPS	Gene-specific	6	11386970	CGCCGGTTGATAAGTAAAAGCT	CAAGAACTAATATCTACCCATGG	HindIII	Hua et al. 2015	used by Tian et al. 2016	Hua et al. (2015). Development of specific DNA markers for detecting the rice blast resistance gene alleles Pi2/9/zt. Chinese Journal of Rice Science, 29(3), pp.305-310.
	Pi9/2	InDel	Gene-linked	6	10381387	TTTGTTACTAGAATCGCTCCAT	GATTAGTGAGATCCATTGTTCC	-	Tian et al. 2019	designed targeting the same polymorphic region of Pi9-Pro but with higher specificity	Tian et al. (2019). Improving blast resistance of the rice restorer line, Hui 316, by introducing Pi9 or Pi2 with marker-assisted selection. Biotechnology & Biotechnological Equipment, 10.1080/13102818.2019.1649095
	Z4794		Gene-linked	6	10023690	TGAATGTGAGAGGTTGACTGTGG	CACGCCACCCTTCAATGGAGACT	-	Xiao et al. 2017		Xiao et al. (2017). Improving of rice blast resistances in japonica by pyramiding major R genes. Frontiers in Plant Science, 10.3389/fpls.2016.01918
	KS28/KS6	Dominant	Gene-linked	6		GCCCTGCAAGGACCCTAATA	GATGTTTCGTGGATGAGATC	-	Scheuermann & Jia 2016	specifically detect Pi9 in the monogenic line IRBL9-W	Scheuermann & Jia. (2016). Identification of a Pi9-containing rice germplasm with a newly developed robust marker. Phytopathology, 106(8), 871-876
	Pi9-i	Functional marker		6		GCTGTGCTCCAAATGAGGAT	GCGATCTCACATCCTTTGCT	-	Xu et al. 2013	used by Yang et al. 2016, Yadav et al. 2017	Xu et al. (2013). Advances in molecular markers of blast resistance genes and marker-assisted breeding in rice. Jiangsu Journal of Agricultural Sciences, 29(4), 403–410
	NBS2-1	STS, co-dominant	Gene-specific	6	10382750	GGATTCGACAGATGGTGCAACAAC	ACATCCACCATCCAAACGGGAAAC	-	Luo et al. 2016	used by Yanchang et al. 2020	Luo et al. (2016). Marker-assisted breeding of the rice restorer line Wanhui 6725 for disease resistance, submergence tolerance and aromatic fragrance. Rice, 10.1186/s12284-016-0139-9
	C60176S	CAPS	Gene-specific	6	11460507	gtctggagaggtttgccgtcaacg	ggcgagatgtaactaagacggctattgc	NlaIV	Tacconi et al. 2010	An InDel polymorphism specific for the Pi2 and Pi9 donors, C101A51 and 75-1-127, respectively	Tacconi et al. (2010). Polymorphism analysis of genomic regions associated with broad-spectrum effective blast resistance genes for marker development in rice. Molecular breeding, 10.1007/s11032-010-9394-4
	Pi9-2	Dominant	Gene-specific	6		ggagaaaatacacccgacatgtgacg	cggctcgaaaacgaacgtaccatt	-	Tacconi et al. 2010	amplified in Pi9 donor 75-1-127 and in Piz containing genotypes and was not amplified either in Pi2 donor	Tacconi et al. (2010). Polymorphism analysis of genomic regions associated with broad-spectrum effective blast resistance genes for marker development in rice. Molecular breeding, 10.1007/s11032-010-9394-4
	Pi9-3	Dominant	Gene-specific	6		gaaatgggaccaaactatcctaaccgcc	ttagggtccttgcagggctcca	-	Tacconi et al. 2010	amplified only in Pi9 donor 75-1-127, specific primer	Tacconi et al. (2010). Polymorphism analysis of genomic regions associated with broad-spectrum effective blast resistance genes for marker development in rice. Molecular breeding, 10.1007/s11032-010-9394-4
	Pi9_tetra5	Tetraprimer	Gene-specific	6	10606406	TATAAATAACAGGTGCTACCAACCATTC	ACTTCACTTCATAAGCCATTTATGTGAG	-	Chen et al. 2021		Chen et al. (2021). Marker-assisted development and evaluation of monogenic lines of rice cv. Kaohsiung 145 carrying blast resistance genes. Plant Disease, 105(12), 3858-3868.
						CAACAGATATTGTACAGCTTGACCAAC	GCCGTTAAAAGGATGATGTATCGTA	-
Pi2	2-LRR	CAPS	Allele-specific	6	10389332	CGTTGTATAGGACAGTTTCATT	AATCTAGGCACTCAAGTGTTC	PstI/HinfI	Tian et al. 2016		Tian et al. (2016). Allele-specific marker-based assessment revealed that the rice blast resistance genes Pi2 and Pi9 have not been widely deployed in Chinese indica rice cultivars. Rice, 10.1186/s12284-016-0091-8
	Pi2SNP	SNP	Allele-specific	6	10389325	TACTCTTCGTTGTATAGGAC	GGAGGAGGAGATGAAATAGAATC	-	Tian et al. 2016		Tian et al. (2016). Allele-specific marker-based assessment revealed that the rice blast resistance genes Pi2 and Pi9 have not been widely deployed in Chinese indica rice cultivars. Rice, 10.1186/s12284-016-0091-8
	Pi9/2	InDel	Gene-linked	6	10381387	TTTGTTACTAGAATCGCTCCAT	GATTAGTGAGATCCATTGTTCC	-	Tian et al. 2019	designed targeting the same polymorphic region of Pi9-Pro but with higher specificity	Tian et al. (2019). Improving blast resistance of the rice restorer line, Hui 316, by introducing Pi9 or Pi2 with marker-assisted selection, Biotechnology & Biotechnological Equipment, 10.1080/13102818.2019.1649095
	Piz5_tetra3	Tetraprimer	Gene-specific	6	10589970	TAGCAGCTGTACGCCTGTAGTACCATTT	CATATGTGATAGCGATATGTTTCAACGTG		Chen et al. 2021		Chen et al. (2021). Marker-assisted development and evaluation of monogenic lines of rice cv. Kaohsiung 145 carrying blast resistance genes. Plant Disease, 105(12), 3858-3868.
						CGATATCTCACCAAATATCGGAAGC	ATACGCTCGCTGCTTGGCTTGA
Pib	Pibdom	Dominant	Gene-linked, Res	2		GAACAATGCCCAAACTTGAGA	GGGTCCACATGTCAGTGAGC	-	Fjellstrom et al. 2004	used by Koide et al. 2010, RoyChowdhury et al. 2012	Fjellstorm, et al. (2004). Development of DNA markers suitable for marker assisted selection of three Pi genes conferring resistance to multiple Pyricularia grisea pathotypes. Crop Science, 44, 1790—1798
	Lys145	Dominant	Gene-linked, Sus	2	35118768	TCGGTGCCTCGGTAGTCAGT	GGGAAGCGGATCCTAGGTCT	-	Yang et al. 2008	used by Ma et al. 2020	Yang et al. (2008). Marker-assisted selection and application of blast resistant gene Pib in rice. Scientia Agricultura Sinica, 41(1), 9-14
	RM208	SSR	Gene-linked	2	35141668	TCTGCAAGCCTTGTCTGATG	TAAGTCGATCATTGTGTGGACC	-	Fjellstrom et al. 2004	used by Tanweer et al. 2015, Koide et al. 2010, RoyChowdhury et al. 2012	Fjellstorm, et al. (2004). Development of DNA markers suitable for marker assisted selection of three Pi genes conferring resistance to multiple Pyricularia grisea pathotypes. Crop Science, 44, 1790—1798
	RM166	SSR	Gene-linked	2	34352596	GGTCCTGGGTCAATAATTGGGTTACC	TTGCTGCATGATCCTAAACCGG	-	Fjellstrom et al. 2004	used by RoyChowdhury et al. 2012	Fjellstorm, et al. (2004). Development of DNA markers suitable for marker assisted selection of three Pi genes conferring resistance to multiple Pyricularia grisea pathotypes. Crop Science, 44, 1790—1798
	NSb		Gene-specific	2	29156395	ATCAACTCTGCCACAAAATCC	CCCATATCACCACTTGTTCCCC	-	Cho et al., 2007	used by Vasudevan et al. 2016	Cho et al. (2007). Identification of major blast resistance genes in Korean rice varieties (Oryza sativa L.) using molecular markers. Journal of Crop Science and Biotechnology, 10, 265–276
	Pib	STS	Gene-specific	2	35088740	GTGATCGCAGGATAAGGAGATTGTTTG	GTGATCGCAGAGCAGCAAATAT	-	Kishine et al. 2008		Kishine et al. (2008). Cultivar identification of Korean rice based on DNA markers for blast resistance. Bioscience, biotechnology, and biochemistry, 10.1271/bbb.80302
	Sub3-5		Gene-specific			AGGGAAAAATGGAAATGTGC	AGTAACCTTCTGCTGCCCAA	-	Wang et al. 1999	used by Fujita et al. 2009	Wang et al. (1999). The Pib gene for rice blast resistance belongs to the nucleotide binding and leucine‐rich repeat class of plant disease resistance genes. The Plant Journal, 10.1046/j.1365-313x.1999.00498.x
	b213	SNP	Gene-specific	2	35118547	gcattagatagtgatgaaagccga	tgttcatccaggcaattggc	-	Hayashi et al. 2006	Koshihikari-specific primer	Hayashi et al. (2006). Development of PCR-based allele-specific and InDel marker sets for nine rice blast resistance genes. Theoretical and Applied Genetics, 10.1007/s00122-006-0290-6
				2	35118547	gcattagatagtgatgaaagccgg		-		blast resistance gene-specific primer
	b28	SNP	Gene-specific	2	35081487	gactcggtcgaccaattcgca	atcaggccaggccagatttg	-	Hayashi et al. 2006	Koshihikari-specific primer	Hayashi et al. (2006). Development of PCR-based allele-specific and InDel marker sets for nine rice blast resistance genes. Theoretical and Applied Genetics, 10.1007/s00122-006-0290-6
				2	35081487	gactcggtcgaccaattcgcc		-		blast resistance gene-specific primer
	b2	SNP	Gene-specific	2	35118547	gcattagatagtgatgaaagcata	aatggactggtgttcatccaggc	-	Hayashi et al. 2006	Koshihikari-specific primer	Hayashi et al. (2006). Development of PCR-based allele-specific and InDel marker sets for nine rice blast resistance genes. Theoretical and Applied Genetics, 10.1007/s00122-006-0290-6
				2	35118547	gcattagatagtgatgaaagccgg		-		blast resistance gene-specific primer
	b3989	SNP	Gene-specific	2		tgtaagcgcgggatatccga	ttgtgagctttgccactccac	-	Hayashi et al. 2006	Koshihikari-specific primer	Hayashi et al. (2006). Development of PCR-based allele-specific and InDel marker sets for nine rice blast resistance genes. Theoretical and Applied Genetics, 10.1007/s00122-006-0290-6
				2		tgtaagcgcgggatatccgg				blast resistance gene-specific primer
	Pib-ID11	InDel		2	35090751	AGAGTGGTTGGTTGGAGGTG	GCCCATATTGCTTTGCTCCAAA	-	Kitazawa et al. 2019		Kitazawa et al. (2019). Rapid DNA-genotyping system targeting ten loci for resistance to blast disease in rice. Breeding science, 10.1270/jsbbs.18143
Pizt	z4794	InDel		6	10023551	cacgccacccttcaatggagact	tgaatgtgagaggttgactgtgg	-	Hayashi et al. 2006	Piz, Piz-t	Hayashi et al. (2006). Development of PCR-based allele-specific and InDel marker sets for nine rice blast resistance genes. Theoretical and Applied Genetics, 10.1007/s00122-006-0290-6
	z60510	SNP	Allele-specific	6	10554790	ggagttggtgcgacggtgccgttat	gcgcggaccggccagctaggtgac	-	Hayashi et al. 2006	Piz, Piz-t	Hayashi et al. (2006). Development of PCR-based allele-specific and InDel marker sets for nine rice blast resistance genes. Theoretical and Applied Genetics, 10.1007/s00122-006-0290-6
				6	10554790	ggagttggtgcgacggtgccgttac
	z5765	SNP	Allele-specific	6	10674534	aatgtgaaattggatgagccggata	ttaccgatgttcgtcgctctcagg	-	Hayashi et al. 2006	Piz, Piz-t	Hayashi et al. (2006). Development of PCR-based allele-specific and InDel marker sets for nine rice blast resistance genes. Theoretical and Applied Genetics, 10.1007/s00122-006-0290-6
				6	10674534	aatgtgaaattggatgagccggatg
	zt56591	SNP	Allele-specific	6	10407818	ttgctgagccattgttaaacg	atctcttcatatatatgaaggccac	-	Hayashi et al. 2006		Hayashi et al. (2006). Development of PCR-based allele-specific and InDel marker sets for nine rice blast resistance genes. Theoretical and Applied Genetics, 10.1007/s00122-006-0290-6
				6	10407818	ttgctgagccattgttaaaca
	zt5659	SNP	Allele-specific	6	10407985	ggacccgcgttttccacgtgtac	catccacgggctctcggacatc	-	Hayashi et al. 2006		Hayashi et al. (2006). Development of PCR-based allele-specific and InDel marker sets for nine rice blast resistance genes. Theoretical and Applied Genetics, 10.1007/s00122-006-0290-6
				6	10407985	ggacccgcgttttccacgtgtaa
	z3545	SNP (co-dominant)	Allele-specific	6	9676677	GGGCTATGAAAAAAGCTCAGAGATC	AAGCCTCTGCAGCTTCTCTGGTG	-	Hayashi et al. 2006		Hayashi et al. (2006). Development of PCR-based allele-specific and InDel marker sets for nine rice blast resistance genes. Theoretical and Applied Genetics, 10.1007/s00122-006-0290-6
				6	9676584	CAAGCCTAGCGAGCTCGAGCGCC
	zt4792	SNP	Allele-specific	6	10145158	TATATTTTGGGGCGGAGGTAGGAT	AGTGTTGTGCGGCACGTGCTTTG	-	Hayashi et al. 2006		Hayashi et al. (2006). Development of PCR-based allele-specific and InDel marker sets for nine rice blast resistance genes. Theoretical and Applied Genetics, 10.1007/s00122-006-0290-6
				6	10145158	TATATTTTGGGGCGGAGGTAGGAC
	zt3943	SNP	Allele-specific	6	11016125	GCGGCTCTAGGCCGGCCTGGAAT	GCTGGTGCTATAGCTGTTATCCTC	-	Hayashi et al. 2006		Hayashi et al. (2006). Development of PCR-based allele-specific and InDel marker sets for nine rice blast resistance genes. Theoretical and Applied Genetics, 10.1007/s00122-006-0290-6
				6	11016125	GCGGCTCTAGGCCGGCCTGGAAC
	zt6057	SNP	Allele-specific	6	10446677	GGAAGCTCAAACTAGGAACGTGACGA	ACTGGAAGTCCCTCTATATGCCC	-	Hayashi et al. 2006		Hayashi et al. (2006). Development of PCR-based allele-specific and InDel marker sets for nine rice blast resistance genes. Theoretical and Applied Genetics, 10.1007/s00122-006-0290-6
				6	10446676	GAAGCTCAAACTAGGAACGTGACGC
	R2123	dCAPS	Gene-specific	6	11677578	ggtgcctccttccatatgccagca	tgcagcacaagttatcagcttggcgact	HinfI	Tacconi et al. 2010		Tacconi et al. (2010). Polymorphism analysis of genomic regions associated with broad-spectrum effective blast resistance genes for marker development in rice. Molecular breeding, 10.1007/s11032-010-9394-4
PigmR	S29742	InDel	Gene-specific	6	10381858	CAGTGAAACGAACGCTATG	AATAGGAAGGGTTGATGTTG	-	Deng et al. 2006		Deng et al. (2006). Genetic characterization and fine mapping of the blast resistance locus Pigm (t) tightly linked to Pi2 and Pi9 in a broad-spectrum resistant Chinese variety. Theoretical and applied genetics, 113, 705-713.
	PC22705	CAPS	Gene-specific	6	10374821	CTAGCCTTCCGTCCTGTG	GAACTGCCCTTTCCCTCT	Eco72 I	Deng et al. 2006		Deng et al. (2006). Genetic characterization and fine mapping of the blast resistance locus Pigm (t) tightly linked to Pi2 and Pi9 in a broad-spectrum resistant Chinese variety. Theoretical and applied genetics, 113, 705-713.
	C24901	CAPS	Gene-specific	6	10377017	GGTTTGTACCCTTCTGTTC	ACCTCTGTTGTTAATCTTCG	Cla I	Deng et al. 2006		Deng et al. (2006). Genetic characterization and fine mapping of the blast resistance locus Pigm (t) tightly linked to Pi2 and Pi9 in a broad-spectrum resistant Chinese variety. Theoretical and applied genetics, 113, 705-713.
	Pi2-4	InDel	Gene-linked	6	10365923	CGGTAAGAGTAACACCAAGC	GACGTGCGAGTTGTGACAGCT	-	Jiang et al. 2019		Jiang et al. (2019). Development and evaluation of improved lines with broad-spectrum resistance to rice blast using nine resistance genes. Rice, 12(1), 1-11.
	HC26	SSR	Gene-linked	6	10468548	GACCCAACAAGTCCAGCACTA	CATGCTCTCCCAGATCAAGAA	-	Jiang et al. 2019		Jiang et al. (2019). Development and evaluation of improved lines with broad-spectrum resistance to rice blast using nine resistance genes. Rice, 12(1), 1-11.
	HC3	SSR	Gene-linked	6	10121927	ACCATCTTGTGCGACCCTAC	TCTCAGCACACAAGAGTTTACCA	-	Jiang et al. 2019		Jiang et al. (2019). Development and evaluation of improved lines with broad-spectrum resistance to rice blast using nine resistance genes. Rice, 12(1), 1-11.
Pizh	RM6836	SSR	Gene-linked	6	9310107	TTGTTGTATACCTCATCGAC	AGGGTAAGACGTTTAACTTG	-	Xie et al. 2019		Xie et al. (2019). A nucleotide-binding site-leucine-rich repeat receptor pair confers broad-spectrum disease resistance through physical association in rice. Philosophical Transactions of the Royal Society B, 374(1767), 20180308.
	RM3183	SSR	Gene-linked	6	12448197	GCTCCACAGAAAAGCAAAGC	TGCAACAGTAGCTGTAGCCG	-	Xie et al. 2019		Xie et al. (2019). A nucleotide-binding site-leucine-rich repeat receptor pair confers broad-spectrum disease resistance through physical association in rice. Philosophical Transactions of the Royal Society B, 374(1767), 20180308.
	Indel2	InDel	Gene-linked	6	10278015	AATGTAATCTAGGTCCAATTCAAAT	GCCAAAGGAGCAAATAGTGAGT	-	Xie et al. 2019		Xie et al. (2019). A nucleotide-binding site-leucine-rich repeat receptor pair confers broad-spectrum disease resistance through physical association in rice. Philosophical Transactions of the Royal Society B, 374(1767), 20180308.
	Indel3	InDel	Gene-linked	6	10320080	TTGCATTCTTGAAGTTGTGCCAAGA	CACCTAAGCAGGCTCCTCCATT	-	Xie et al. 2019		Xie et al. (2019). A nucleotide-binding site-leucine-rich repeat receptor pair confers broad-spectrum disease resistance through physical association in rice. Philosophical Transactions of the Royal Society B, 374(1767), 20180308.
	Indel4	InDel	Gene-linked	6	10417245	TAATTAATTTCCTGTTGTTGTTGTG	TCCGACCAATCACAATCCTCTACCAT	-	Xie et al. 2019		Xie et al. (2019). A nucleotide-binding site-leucine-rich repeat receptor pair confers broad-spectrum disease resistance through physical association in rice. Philosophical Transactions of the Royal Society B, 374(1767), 20180308.
	Indel5	InDel	Gene-linked	6	10420895	AAAACAGAGTCCTCGGCGTCTAAAC	TTAGAAAGATTATTGGTGTCCC	-	Xie et al. 2019		Xie et al. (2019). A nucleotide-binding site-leucine-rich repeat receptor pair confers broad-spectrum disease resistance through physical association in rice. Philosophical Transactions of the Royal Society B, 374(1767), 20180308.
	M262		Gene-specific	6		GTTCTCCACTTCACCTCCAT	TTGCTCTACCCAAACCTTTA	-	Xie et al. 2019		Xie et al. (2019). A nucleotide-binding site-leucine-rich repeat receptor pair confers broad-spectrum disease resistance through physical association in rice. Philosophical Transactions of the Royal Society B, 374(1767), 20180308.
Pish	RM212	SSR	Gene-linked	1	33054537	AAGGTCAAGGAAACAGGGACTGG	AGCCACGAATTCCACTTTCAGC	-	Araki et al. 2003		Araki et al. (2003). Mapping of a rice blast resistance gene, Pish. Breeding Research, 5(Suppl.2): 333
	OSR3 (RM226)	SSR	Gene-linked	1	34033964	AGCTAAGGTCTGGGAGAAACC	AAGTAGGATGGGGCACAAGCTC	-	Araki et al. 2003		Araki et al. (2003). Mapping of a rice blast resistance gene, Pish. Breeding Research, 5(Suppl.2): 333
	RM7419	SSR	Gene-linked	1	27702321	GAGGAGAAGAATGCTGGCTG	AGTGCTCACCGAGTCACTGG	-	Koide et al. 2010		Koide et al. (2010). Development of pyramided lines with two resistance genes, Pish and Pib, for blast disease (Magnaporthe oryzae B. Couch) in rice (Oryza sativa L.). Plant Breeding, 10.1111/j.1439-0523.2010.01781.x
	RM1268	SSR	Gene-linked	1	31410891	CTGACCGAGCGTAGGAAGAC	TACACGTTCATGTGCCGC	-	Koide et al. 2010		Koide et al. (2010). Development of pyramided lines with two resistance genes, Pish and Pib, for blast disease (Magnaporthe oryzae B. Couch) in rice (Oryza sativa L.). Plant Breeding, 10.1111/j.1439-0523.2010.01781.x
	RM6648	SSR	Gene-linked	1	32338322	GATCGATCATGGCCAGAGAG	ACAGCAGGTTGATGAGGACC	-	Koide et al. 2010	Pish is between these two markers	Koide et al. (2010). Development of pyramided lines with two resistance genes, Pish and Pib, for blast disease (Magnaporthe oryzae B. Couch) in rice (Oryza sativa L.). Plant Breeding, 10.1111/j.1439-0523.2010.01781.x
	RM5811	SSR	Gene-linked	1	34636498	TTCGCGCTCTCCAAGCTC	GGATTTGGTCGAACAGGTTG	-	Koide et al. 2010		Koide et al. (2010). Development of pyramided lines with two resistance genes, Pish and Pib, for blast disease (Magnaporthe oryzae B. Couch) in rice (Oryza sativa L.). Plant Breeding, 10.1111/j.1439-0523.2010.01781.x
	AOL45/AOL48		Gene-specific	1	33121616	TCAGAAATCCACAGTTGCATGCAC	GGAGAGCTGCTCTATACAATTTATAC	-	Takahashi et al. 2010		Takahashi et al. (2010). Unique features of the rice blast resistance Pish locus revealed by large scale retrotransposon-tagging. BMC Plant Biology, 10.1186/1471-2229-10-175
	AOL54/AOL52		Gene-specific	1	33120796	GTGAAAGATTCCACCCAGGTTC	CGTAAGATCATGAGCGAATG	-	Takahashi et al. 2010		Takahashi et al. (2010). Unique features of the rice blast resistance Pish locus revealed by large scale retrotransposon-tagging. BMC Plant Biology, 10.1186/1471-2229-10-175
	AOL51/AOL52		Gene-specific	1	33120479	AGCTGCAGTAGTGCTGTTCCATG	CGTAAGATCATGAGCGAATG	-	Takahashi et al. 2010		Takahashi et al. (2010). Unique features of the rice blast resistance Pish locus revealed by large scale retrotransposon-tagging. BMC Plant Biology, 10.1186/1471-2229-10-175
	AOL64/AOL52		Gene-specific	1	33103320	TCCAAAGCTTACTACCGAGAGC	CGTAAGATCATGAGCGAATG	-	Takahashi et al. 2010		Takahashi et al. (2010). Unique features of the rice blast resistance Pish locus revealed by large scale retrotransposon-tagging. BMC Plant Biology, 10.1186/1471-2229-10-175
	AOL64/AOL71		Gene-specific	1	33103320	TCCAAAGCTTACTACCGAGAGC	TTGCGCTTCTCCGTAGTAGTG	-	Takahashi et al. 2010		Takahashi et al. (2010). Unique features of the rice blast resistance Pish locus revealed by large scale retrotransposon-tagging. BMC Plant Biology, 10.1186/1471-2229-10-175
	AOL351/AOL353		Gene-specific	1	33144848	ACTGCCCCAACATAACATCTC	CCTGCAGCTCTTCTTCAAAAG	-	Takahashi et al. 2010		Takahashi et al. (2010). Unique features of the rice blast resistance Pish locus revealed by large scale retrotransposon-tagging. BMC Plant Biology, 10.1186/1471-2229-10-175
	AOL62/AOL233		Gene-specific	1	33123437	TACTCTCTCTTTCCTCCTGTAG	GCTTCTACACCCACATAACCC	-	Takahashi et al. 2010		Takahashi et al. (2010). Unique features of the rice blast resistance Pish locus revealed by large scale retrotransposon-tagging. BMC Plant Biology, 10.1186/1471-2229-10-175
Pi35	RM1216	SSR	Gene-linked	1	32108459	TTCCCCAATGGAACAGTGAC	AGGGTCTACCACCCGATCTC	-	Nguyen et al. 2006		Nguyen at al. (2006). Pi35 (t), a new gene conferring partial resistance to leaf blast in the rice cultivar Hokkai 188. Theoretical and Applied Genetics, 113, 697-704.
	RM1003	SSR	Gene-linked	1	33477079	GATTCTTCCTCCCCTTCGTG	TTCCTGTCAGAACAGGGAGC	-	Nguyen et al. 2006	Used by Fukuoka et al. 2014	Nguyen at al. (2006). Pi35 (t), a new gene conferring partial resistance to leaf blast in the rice cultivar Hokkai 188. Theoretical and Applied Genetics, 113, 697-704.
	P31065		Gene-linked	1	32528486	AAGGCTCACAGGCTCACAGT	CGACGGCGAGATTAGACATT	-	Fukuoka et al. 2014		Fukuoka et al.(2014). Multiple functional polymorphisms in a single disease resistance gene in rice enhance durable resistance to blast. Scientific Reports, 4(1), 1-7.
Pi5	94A20r	CAPS	Gene-linked	9	8219601	AATTCCATTCGCCACCGAGTGCTC	TCTCAGTATAGAACACTAACTCTA	AvaII	Jeon et al. 2003		Jeon et al. (2003). Genetic and physical mapping of Pi5 (t), a locus associated with broad-spectrum resistance to rice blast. Molecular Genetics and Genomics, 10.1007/s00438-003-0834-2
	34E14-10	CAPS	Gene-linked	9	9359247	CCTACCACCACAGGACATAACA	GTTTCTTCTCTTATCCCCTCTC	AseI	Jeon et al. 2003		Jeon et al. (2003). Genetic and physical mapping of Pi5 (t), a locus associated with broad-spectrum resistance to rice blast. Molecular Genetics and Genomics, 10.1007/s00438-003-0834-2
	17I18-12	CAPS	Gene-linked	9	9915115	TACACGAACAACCAAATCGACC	AGGCGTTTGGTTTTGGTGGAGA	HindIII/HinPII	Jeon et al. 2003		Jeon et al. (2003). Genetic and physical mapping of Pi5 (t), a locus associated with broad-spectrum resistance to rice blast. Molecular Genetics and Genomics, 10.1007/s00438-003-0834-2
	2P10r	CAPS	Gene-linked	9	9578869	ATTGTCAAGCTCTTCTGCTGTC	TGAACTGATCATCAAATCAATC	DpnII	Jeon et al. 2003		Jeon et al. (2003). Genetic and physical mapping of Pi5 (t), a locus associated with broad-spectrum resistance to rice blast. Molecular Genetics and Genomics, 10.1007/s00438-003-0834-2
	76B14f	CAPS	Gene-linked	9	9669268	GTCTTGGACTTAAAGCACTACC	TGAGAAACTGGTTCAAATTGGC	DraI	Jeon et al. 2003		Jeon et al. (2003). Genetic and physical mapping of Pi5 (t), a locus associated with broad-spectrum resistance to rice blast. Molecular Genetics and Genomics, 10.1007/s00438-003-0834-2
	40N23r	CAPS	Gene-linked	9	9779997	TGTGAGGCAACAATGCCTATTGCG	CTATGAGTTCACTATGTGGAGGCT	EcoRI	Jeon et al. 2003		Jeon et al. (2003). Genetic and physical mapping of Pi5 (t), a locus associated with broad-spectrum resistance to rice blast. Molecular Genetics and Genomics, 10.1007/s00438-003-0834-2
	C1454	AFLP	Gene-linked	9	9631842	CACCTGAAGGCTGAAAATCTGAAT	CCGTTGATAGCGCTTAATGTTCTT	-	Jeon et al. 2003		Jeon et al. (2003). Genetic and physical mapping of Pi5 (t), a locus associated with broad-spectrum resistance to rice blast. Molecular Genetics and Genomics, 10.1007/s00438-003-0834-2
	S04G03	AFLP	Gene-linked	9	9800422	CTTAACAATCAATGTTTAATGAAA	GTTATATTATACTAATTGTTTATC	-	Jeon et al. 2003		Jeon et al. (2003). Genetic and physical mapping of Pi5 (t), a locus associated with broad-spectrum resistance to rice blast. Molecular Genetics and Genomics, 10.1007/s00438-003-0834-2
	JJ80-T3	Dominant	Gene-linked	9		TTATGAGATTAGGAGTGTAT	ATGTAAAGGCAAAAGCTGAT	-	Yi et al. 2004		Yi et al. (2004). Use of Pi5 (t) markers in marker-assisted selection to screen for cultivars with resistance to Magnaporthe grisea. Theoretical and Applied Genetics, 10.1007/s00122-004-1707-8
	JJ81-T3	Dominant	Gene-linked	9		TCTACAAACTCAGTTAAACT	AGCGAAAATCATTTATCACA	-	Yi et al. 2004		Yi et al. (2004). Use of Pi5 (t) markers in marker-assisted selection to screen for cultivars with resistance to Magnaporthe grisea. Theoretical and Applied Genetics, 10.1007/s00122-004-1707-8
	JJ113-T3	Dominant	Gene-linked	9		CTCTTGGTGATCTTTGTTAC	GGATGATGTGATCTGCAGAG	-	Yi et al. 2004		Yi et al. (2004). Use of Pi5 (t) markers in marker-assisted selection to screen for cultivars with resistance to Magnaporthe grisea. Theoretical and Applied Genetics, 10.1007/s00122-004-1707-8
	JJ817	SNP	Gene-specific	9		gatatggttgaaaagctaatctca	atcattgtccttcatattcagagt	-	Kwon et al. 2008		Kwon et al. (2008). Development of near-isogenic Japonica rice lines with enhanced resistance to Magnaporthe grisea. Molecules and Cells, 25(3), 407-416
	JJ803	SCAR	Gene-linked	9	9668404	AAGTGAGCATCCAGTGCCTAATGA	AGCCGGTGCTCATAACACGTATTA	-	Lee et al. 2009		Lee et al. (2009). Rice Pi5-mediated resistance to Magnaporthe oryzae requires the presence of two coiled-coil–nucleotide-binding–leucine-rich repeat genes. Genetics, 10.1534/genetics.108.099226
Pik	dCAPS-2953	dCAPS	Gene-specific	11		TTCGAGGCCCTACCAAGACA	CATGGAAGGCTATCCTTGGTA	KpnI	Zhai et al. 2011		Zhai et al. (2011). The isolation and characterization of Pik, a rice blast resistance gene which emerged after rice domestication. New Phytologist, 10.1111/j.1469-8137.2010.03462.x
	k6816	InDel		11	27656799	tcgccgatgcggttgatttactc	cgtattttgtgttgttaggagataagg	-	Hayashi et al. 2006	Pik, Pik-m	Hayashi et al. (2006). Development of PCR-based allele-specific and InDel marker sets for nine rice blast resistance genes. Theoretical and Applied Genetics, 10.1007/s00122-006-0290-6
	k2167	InDel		11	27844797	cgtgctgtcgcctgaatctg	cacgaacaagagtgtgtcgg	-	Hayashi et al. 2006	Pik, Pik-m	Hayashi et al. (2006). Development of PCR-based allele-specific and InDel marker sets for nine rice blast resistance genes. Theoretical and Applied Genetics, 10.1007/s00122-006-0290-6
	k6438	SNP	Allele-specific	11	27574184	gcgaccctgtctttggactgc	gaatgatgaggagagaaggctgtcg	-	Hayashi et al. 2006	Koshihikari-specific primer	Hayashi et al. (2006). Development of PCR-based allele-specific and InDel marker sets for nine rice blast resistance genes. Theoretical and Applied Genetics, 10.1007/s00122-006-0290-6
				11		gcgaccctgtctttggactgg		-		blast resistance gene-specific primer
	k6415	SNP	Allele-specific	11	27821810	ctaatggaattaaacggttgagctg	atcccgatgtcatcgatcac	-	Hayashi et al. 2006	Koshihikari-specific primer	Hayashi et al. (2006). Development of PCR-based allele-specific and InDel marker sets for nine rice blast resistance genes. Theoretical and Applied Genetics, 10.1007/s00122-006-0290-6
				11	27821810	ctaatggaattaaacggttgagcta		-		blast resistance gene-specific primer
	k8823	SNP	Allele-specific	11	28091348	gttgtgggttcctctatacaact	gcatgacagatggaagtgtagatgg	-	Hayashi et al. 2006	Koshihikari-specific primer	Hayashi et al. (2006). Development of PCR-based allele-specific and InDel marker sets for nine rice blast resistance genes. Theoretical and Applied Genetics, 10.1007/s00122-006-0290-6
				11	28091348	gttgtgggttcctctatacaaca		-		blast resistance gene-specific primer
	k8824	SNP	Allele-specific	11		ccacgctcctagctaccccg	Acaagggaacccagaaactc	-	Hayashi et al. 2006	Koshihikari-specific primer	Hayashi et al. (2006). Development of PCR-based allele-specific and InDel marker sets for nine rice blast resistance genes. Theoretical and Applied Genetics, 10.1007/s00122-006-0290-6
				11	28091348	gttgtgggttcctctatacaaca	atcgcagcgactgtatgtgc	-		blast resistance gene-specific primer
	k3951	SNP	Allele-specific	11		aagtaacaacatggtcaatagtac	ccagaatttacaggctctgg	-	Hayashi et al. 2006	Koshihikari-specific primer	Hayashi et al. (2006). Development of PCR-based allele-specific and InDel marker sets for nine rice blast resistance genes. Theoretical and Applied Genetics, 10.1007/s00122-006-0290-6
				11		aagtaacaacatggtcaatagtaa		-		blast resistance gene-specific primer
	k3951	SNP	Allele-specific	11		aagtaacaacatggtcaatagtac	ccagaatttacaggctctgg	-	Hayashi et al. 2006	Koshihikari-specific primer	Hayashi et al. (2006). Development of PCR-based allele-specific and InDel marker sets for nine rice blast resistance genes. Theoretical and Applied Genetics, 10.1007/s00122-006-0290-6
				11		aagtaacaacatggtcaatagtaa		-		blast resistance gene-specific primer
	k39512	SNP	Allele-specific	11	28012750	gccacatcaatggctacaacgtc	ccagaatttacaggctctgg	-	Hayashi et al. 2006	Koshihikari-specific primer	Hayashi et al. (2006). Development of PCR-based allele-specific and InDel marker sets for nine rice blast resistance genes. Theoretical and Applied Genetics, 10.1007/s00122-006-0290-6
				11	28012750	gccacatcaatggctacaacgtt		-		blast resistance gene-specific primer
	RM224	SSR	Gene-linked	11		ccgactgttcgtccttatca	ctgctctcgggtgaacgt	-	Fjellstrom et al. 2004		Fjellstorm, et al. (2004). Development of DNA markers suitable for marker assisted selection of three Pi genes conferring resistance to multiple Pyricularia grisea pathotypes. Crop Science, 44, 1790—1798
	RM1233	SSR	Gene-linked	11	27005678	gtgtaaatcatgggcacgtg	tgcagcacaagttatcagcttggcgact	-	Fjellstrom et al. 2004		Fjellstorm, et al. (2004). Development of DNA markers suitable for marker assisted selection of three Pi genes conferring resistance to multiple Pyricularia grisea pathotypes. Crop Science, 44, 1790—1798
	Pik_tetra2	Tetraprimer	Gene-specific	11	27799322	GGTGGGCGACGCTTCGGGGT	GTACAGGAGCGGCACAACAACGATGGAG	-	Chen et al. 2021		Chen et al. (2021). Marker-assisted development and evaluation of monogenic lines of rice cv. Kaohsiung 145 carrying blast resistance genes. Plant Disease, 105(12), 3858-3868.
						GCGAGGTCGCTGGAGCGTCAGTGGAAA	CTTGGTCGCCGCCCCATCCTCTCAGC	-
pi21	C975	RFLP	Gene-linked	4				-	Fukuoka & Okuno 2001	Used by Fukuoka et al. 2014	Fukuoka & Okuno (2001). QTL analysis and mapping of pi21, a recessive gene for field resistance to rice blast in Japanese upland rice. Theoretical and Applied Genetics, 10.1007/s001220100611
	G271	RFLP	Gene-linked	4				-	Fukuoka & Okuno 2001	Used by Fukuoka et al. 2014	Fukuoka & Okuno (2001). QTL analysis and mapping of pi21, a recessive gene for field resistance to rice blast in Japanese upland rice. Theoretical and Applied Genetics, 10.1007/s001220100611
	pi21_79–3	InDel		4	19836095	gatcctcatcgtcgacgtctggc	agggtacggcaccagcttg	-	Fukuoka et al. 2009		Fukuoka et al. (2009). Loss of function of a proline-containing protein confers durable disease resistance in rice. Science, 10.1126/science.1175550
	P702D03 #79	STS	Gene-linked	4	19836204	AGAAGGTGGAGTACGACGTGAAGA	AGTTTAGTGAGCCTCTCCACGATTA	-	Fukuoka et al. 2012		Fukuoka et al. (2012). A multiple gene complex on rice chromosome 4 is involved in durable resistance to rice blast. Theoretical and Applied Genetics, 10.1007/s00122-012-1852-4
	P702D03 #38	SNP	Gene-linked	4	19836613	TTTTCCTGAGAAATTTGTAAAGA	CGTCGACGATGAGGATCT	-	Fukuoka et al. 2012		Fukuoka et al. (2012). A multiple gene complex on rice chromosome 4 is involved in durable resistance to rice blast. Theoretical and Applied Genetics, 10.1007/s00122-012-1852-4
	P702D03 #80	SNP	Gene-linked	4	19834765	CTCCCAATGTGTTTAGCATC	CAACCATATGTCCCTAAGGAT	-	Fukuoka et al. 2012		Fukuoka et al. (2012). A multiple gene complex on rice chromosome 4 is involved in durable resistance to rice blast. Theoretical and Applied Genetics, 10.1007/s00122-012-1852-4
Pit	tNpb	Functional marker	Gene-specific	1	2684912	ATGATAACCTCATCCTCAATAAGT	AAGCACCAAGTGGCGCCA	-	Hayashi et al. 2010		Hayashi et al. (2010). Identification of the blast resistance gene Pit in rice cultivars using functional markers. Theoretical and Applied Genetics, 10.1007/s00122-010-1393-7
	tK59	Functional marker	Gene-specific	1	2684912	ATGATAACCTCATCCTCAATAAGT	GTTGGAGCTACGGTTGTTCAG	-	Hayashi et al. 2010		Hayashi et al. (2010). Identification of the blast resistance gene Pit in rice cultivars using functional markers. Theoretical and Applied Genetics, 10.1007/s00122-010-1393-7
				1			CCAAGGGATTAGGTCCTAGTG	-
	tdDN	Dominant	Geme-specific	1	2685887	GGAAAAATAGAGTCAAACCGCC	CCTTTCGATGTTTTTTCTATATAAGC	-	Hayashi et al. 2010		Hayashi et al. (2010). Identification of the blast resistance gene Pit in rice cultivars using functional markers. Theoretical and Applied Genetics, 10.1007/s00122-010-1393-7
	tdDK	Dominant	Gene-specific	1		GTGCCACGTGTCGCCTTCCCGTTG	CCTTTCGATGTTTTTTCTATATAAGC	-	Hayashi et al. 2010		Hayashi et al. (2010). Identification of the blast resistance gene Pit in rice cultivars using functional markers. Theoretical and Applied Genetics, 10.1007/s00122-010-1393-7
	st780A	SNP	Allele-specific	1	2682886	TCGAGAATTGTGGCTCGGT	GGCCTGCTGGTGGAAGAAC	-	Hayashi et al. 2010		Hayashi et al. (2010). Identification of the blast resistance gene Pit in rice cultivars using functional markers. Theoretical and Applied Genetics, 10.1007/s00122-010-1393-7
				1			GGCCTGCTGGTGGAAGAAT	-
	st780B	SNP	Allele-specific	1	2682781	GCCAAGCTTACTGTATATATTTCTTGTC	GGCCTGCTGGTGGAAGAAC	-	Hayashi et al. 2010		Hayashi et al. (2010). Identification of the blast resistance gene Pit in rice cultivars using functional markers. Theoretical and Applied Genetics, 10.1007/s00122-010-1393-7
				1			GGCCTGCTGGTGGAAGAAT	-
	RM10125	SSR	Gene-linked	1	2377820	CTGTACAAGAACGGCAGCAACC	GCACCACCAAACAGAGACAGAGG	-	Jiang et al. 2019		Jiang et al. (2019). Development and evaluation of improved lines with broad-spectrum resistance to rice blast using nine resistance genes. Rice, 10.1186/s12284-019-0292-z
	LJT-3	InDel	Gene-specific	1	2692491	GAGAATATCTTATGACAAACTAG	CATCTACGTTCTAATCCCCCAACG	-	Jiang et al. 2019		Jiang et al. (2019). Development and evaluation of improved lines with broad-spectrum resistance to rice blast using nine resistance genes. Rice, 10.1186/s12284-019-0292-z
Pi37	RM302	SSR	Gene-linked	1	32988401	TCATGTCATCTACCATCACAC	ATGGGAGAAGATGGAATACTTGC	-	Chen et al. 2005		Chen et al. (2005). Genetic and physical mapping of Pi37(t), a new gene conferring resistance to rice blast in the famous cultivar St. No. 1. Theoretical and Applied Genetics, 10.1007/s00122-005-0086-0
	RM212	SSR	Gene-linked	1	33054687	CCACTTTCAGCTACTACCAG	CACCCATTTGTCTCTCATTAG	-	Chen et al. 2005		Chen et al. (2005). Genetic and physical mapping of Pi37(t), a new gene conferring resistance to rice blast in the famous cultivar St. No. 1. Theoretical and Applied Genetics, 10.1007/s00122-005-0086-0
	FPSM4	position specific microsatellite	Gene-linked	1	33009900	CCTTCCAGTCCTCGTTATCG	CCACGCGACCCTGTTTGAGA	-	Chen et al. 2005		Chen et al. (2005). Genetic and physical mapping of Pi37(t), a new gene conferring resistance to rice blast in the famous cultivar St. No. 1. Theoretical and Applied Genetics, 10.1007/s00122-005-0086-0
	FSTS1	STS	Gene-linked	1	33094524	CGCTGCATGGCACTAACCCT	CAAGAGGCTGGAACAGACAC	-	Chen et al. 2005		Chen et al. (2005). Genetic and physical mapping of Pi37(t), a new gene conferring resistance to rice blast in the famous cultivar St. No. 1. Theoretical and Applied Genetics, 10.1007/s00122-005-0086-0
	FSTS3	STS	Gene-linked	1	33118656	GCCGCTGTGGCCTCGTCAATCTACATCAAG	AAGGAAGAGGAGATCGCTATCGGAGGGGCA	-	Chen et al. 2005		Chen et al. (2005). Genetic and physical mapping of Pi37(t), a new gene conferring resistance to rice blast in the famous cultivar St. No. 1. Theoretical and Applied Genetics, 10.1007/s00122-005-0086-0
	FSTS4	STS	Gene-linked	1	33066275	CAGGCTCAGGAACGACACG	GCTACGACGCGCTGTGGAAT	-	Chen et al. 2005		Chen et al. (2005). Genetic and physical mapping of Pi37(t), a new gene conferring resistance to rice blast in the famous cultivar St. No. 1. Theoretical and Applied Genetics, 10.1007/s00122-005-0086-0
Pid2	RM3	SSR	Gene-linked	6	19500434	acactgtagcggccactg	cctccactgctccacatctt	-	Chen et al. 2004		Chen et al. (2004). Identification of two blast resistance genes in a rice variety, Digu. Journal of Phytopathology, 10.1046/j.1439-0434.2003.00803.x
	RM527	SSR	Gene-linked	6	9863308	CGGTTTGTACGTAAGTAGCATCAGG	TCCAATGCCAACAGCTATACTCG	-	Chen et al. 2004		Chen et al. (2004). Identification of two blast resistance genes in a rice variety, Digu. Journal of Phytopathology, 10.1046/j.1439-0434.2003.00803.x
	SPO03	RGA (resistance gene analogue)	Gene-linked	6				-	Chen et al. 2004		Chen et al. (2004). Identification of two blast resistance genes in a rice variety, Digu. Journal of Phytopathology, 10.1046/j.1439-0434.2003.00803.x
	CAPS1	CAPS	Gene-linked	6				-	Chen et al. 2006		Chen et al. (2006). A B-lectin receptor kinase gene conferring rice blast resistance. The Plant Journal, 10.1111/j.1365-313X.2006.02739.x
	CAPS8	CAPS	Gene-linked	6				-	Chen et al. 2006		Chen et al. (2006). A B-lectin receptor kinase gene conferring rice blast resistance. The Plant Journal, 10.1111/j.1365-313X.2006.02739.x
	dCAPS2	dCAPS	Gene-linked	6				-	Chen et al. 2006		Chen et al. (2006). A B-lectin receptor kinase gene conferring rice blast resistance. The Plant Journal, 10.1111/j.1365-313X.2006.02739.x
	dCAPS1	dCAPS	Gene-linked	6				-	Chen et al. 2006		Chen et al. (2006). A B-lectin receptor kinase gene conferring rice blast resistance. The Plant Journal, 10.1111/j.1365-313X.2006.02739.x
	CAPS2	CAPS	Gene-linked	6				-	Chen et al. 2006		Chen et al. (2006). A B-lectin receptor kinase gene conferring rice blast resistance. The Plant Journal, 10.1111/j.1365-313X.2006.02739.x
	Pid2A	Functional	Gene-linked	6	17161431	CTTTTGTACTGAGGGACCAC	CGATTATCTCAAGCAAAACC	-	Wu et al. 2017		Wu et al. (2017). Characterization and evaluation of rice blast resistance of Chinese indica hybrid rice parental lines. The Crop Journal, 10.1016/j.cj.2017.05.004
	dln2	Functional	Gene-specific	6	17160919	gcgtcgaagatgtcctgaagctca	ggcagtcgtattgctgtgaa	-	Gao et al. 2010	used by Yadav et al. 2019	Gao et al. (2010). Establishment and application of gene tagging linked to rice blast resistance gene Pi-d2. Southwest China Journal of Agricultural Sciences, 23, 77–82
	Pid2-F/N C1022T	CAPS	Allele-specific	6	17162237	acagttccggcagactcttgtgacat	agtttgcaaacgagccgagggtc	TaqI	Chai et al. 2021		Chai et al. (2021). The Rice Blast Resistance Gene Pid Family has been Strictly Diverged into Indica and Japonica Subspecies. Research Square, 10.21203/rs.3.rs-430464/v1
	Pid2-F/N A1383G	CAPS	Allele-specific	6	17161894	ggaatacaactcgtttcgcatct	ctatgatagccaaagttacgcg	MluI	Chai et al. 2021		Chai et al. (2021). The Rice Blast Resistance Gene Pid Family has been Strictly Diverged into Indica and Japonica Subspecies. Research Square, 10.21203/rs.3.rs-430464/v1
Pi25, Pid3	Pid3-dCAPS-1	dCAPS	Allele-specific	6	13055971	TACTACTCATGGAAGCTAGTTCTC	GCAGCACTTCTTGACTACTGTCTGT	XbaI	Shang et al. 2009	pid3	Shang et al. (2009). Identification of a new rice blast resistance gene, Pid3, by genomewide comparison of paired nucleotide-binding site--leucine-rich repeat genes and their pseudogene alleles between the two sequenced rice genomes. Genetics, 10.1534/genetics.109.102871
	Pid3-dCAPS-2	dCAPS	Allele-specific	6	13055971	TACTACTCATGGAAGCTAGTTCTC	AGCACTTCTTGACTACTGTCTGCCT	BamHI	Shang et al. 2009	pid3	Shang et al. (2009). Identification of a new rice blast resistance gene, Pid3, by genomewide comparison of paired nucleotide-binding site--leucine-rich repeat genes and their pseudogene alleles between the two sequenced rice genomes. Genetics, 10.1534/genetics.109.102871
	Pid3CF	CAPS	Allele-specific	6	13055971	TACTACTCATGGAAGCTAGTTCTC	ACGTCACAAATCATTCGCTC	BamHI	Lv et al. 2017	pid3	Lv et al. (2017). Allelic variation of the rice blast resistance gene Pid3 in cultivated rice worldwide. Scientific reports, 10.1038/s41598-017-10617-2
	CAP1	CAPS	Gene-specific	6	13057474	TGAAATGGGTGAAAGATGAG	GCCACATCATAATTCCTTGA	HincII	Wang et al. 2013	Pi25	Wang et al. (2013). Development and Validation of CAPS Markers for Marker-Assisted Selection of Rice Blast Resistance Gene Pi25. ACTA AGRONOMICA SINICA, 10.3724/SP.J.1006.2012.01960
	CAP3	CAPS	Gene-specific	6	13055685	CCTCACGTTTCTACGTCTTG	CACACCATTTCTGATGAACC	NdeI/BglII/Hpy 99I	Wang et al. 2013	Pi25	Wang et al. (2013). Development and Validation of CAPS Markers for Marker-Assisted Selection of Rice Blast Resistance Gene Pi25. ACTA AGRONOMICA SINICA, 10.3724/SP.J.1006.2012.01960
	LJ3-1	InDel	Gene-linked	6	12990572	GCTCCTAGTGTGTTAGCTCTGCG	GCGCATCCATGCACATAATACAAC	-	Jiang et al. 2019	Pid3	Jiang et al. (2019). Development and evaluation of improved lines with broad-spectrum resistance to rice blast using nine resistance genes. Rice, 10.1186/s12284-019-0292-z
	RM19951	SSR	Gene-linked	6	12983881	TCCCTTAGGTAGTCAGGTCACAGC	GTCTATGTCGTCAGTATCGTTGATGG	-	Jiang et al. 2019	pid3	Jiang et al. (2019). Development and evaluation of improved lines with broad-spectrum resistance to rice blast using nine resistance genes. Rice, 10.1186/s12284-019-0292-z
	Pid3-F/N G2009A	CAPS	Allele-specific	6	13056056	gcagtcgttgtttctaagcaatttg	cacaagagagcctaggtgatgaac	BslI	Chai et al. 2021	pid3	Chai et al. (2021). The Rice Blast Resistance Gene Pid Family has been Strictly Diverged into Indica and Japonica Subspecies. Research Square, 10.21203/rs.3.rs-430464/v1
	Pid3-F/N C2209T	CAPS	Allele-specific	6	13055894	aaggtgcgaagttgccattgt	cgtgaggttattcagattgcttacag	BamHI	Chai et al. 2021	pid3	Chai et al. (2021). The Rice Blast Resistance Gene Pid Family has been Strictly Diverged into Indica and Japonica Subspecies. Research Square, 10.21203/rs.3.rs-430464/v1
Pid3-i1	RM19385	SSR	Gene-linked	6	13922958	GGCTACTCAAGCCTCTAGTCACG	CTCATAGTCATATGGCGTGTTTCG	-	Inukai et al. 2019		Inukai et al. (2019). Pid3-I1 is a race-specific partial-resistance allele at the Pid3 blast resistance locus in rice. Theoretical and Applied Genetics, 132, 395-404.
	RM3183	SSR	Gene-linked	6	12448197	GCTCCACAGAAAAGCAAAGC	TGCAACAGTAGCTGTAGCCG	-	Inukai et al. 2019		Inukai et al. (2019). Pid3-I1 is a race-specific partial-resistance allele at the Pid3 blast resistance locus in rice. Theoretical and Applied Genetics, 132, 395-404.
	RM19980	SSR	Gene-linked	6	13691778	AAAGGACAAGAGAGGTCAGTGG	AAGGTTCACCTAGAGGACCATACC	-	Inukai et al. 2019		Inukai et al. (2019). Pid3-I1 is a race-specific partial-resistance allele at the Pid3 blast resistance locus in rice. Theoretical and Applied Genetics, 132, 395-404.
Pid4	Pid4-GAP	InDel	Allele-specific	6	10435984	CCGCATCTCCTCCTTCCTCT	GACTGAACAGCGAGATCTCT	-	Chen et al. 2018		Chen et al. (2018). Identification and characterization of rice blast resistance gene Pid4 by a combination of transcriptomic profiling and genome analysis. Journal of Genetics and Genomics, 10.1016/j.jgg.2018.10.007
	Pid4-F/N C1217G	CAPS	Allele-specific	6	10438368	cataattcaaaactgtgcttatccct	cctcataacttttatttgattttctca	MnlI	Chai et al. 2021		Chai et al. (2021). The Rice Blast Resistance Gene Pid Family has been Strictly Diverged into Indica and Japonica Subspecies. Research Square, 10.21203/rs.3.rs-430464/v1
	Pid4-F/N A1452G	CAPS	Allele-specific	6	10438607	gcagctatcttcagggctcat	gctaaggtacagaaaacatggct	BspHI	Chai et al. 2021		Chai et al. (2021). The Rice Blast Resistance Gene Pid Family has been Strictly Diverged into Indica and Japonica Subspecies. Research Square, 10.21203/rs.3.rs-430464/v1
Pi36	RM5647	SSR	Gene-linked	8	2892870	ACTCCGACTGCAGTTTTTGC	AACTTGGTCGTGGACAGTGC	-	Liu et al. 2005		Liu et al. (2005). Genetic and physical mapping of Pi36(t), a novel rice blast resistance gene located on rice chromosome 8. Molecular Genetics and Genomics, 10.1007/s00438-005-0032-5
	CRG2	CAPS	Gene-linked	8	2872257	GGCCTCCTTCCCTTCTCTCT	TGTGGAGGACAACGGGAGAG	Hinf I	Liu et al. 2005		Liu et al. (2005). Genetic and physical mapping of Pi36(t), a novel rice blast resistance gene located on rice chromosome 8. Molecular Genetics and Genomics, 10.1007/s00438-005-0032-5
	CRG3	CAPS	Gene-linked	8	2878943	GCTAGCAAGCATGGAGTTCGT	AGCGGGTAAGGTAGCATAGGT	Hinf I	Liu et al. 2005		Liu et al. (2005). Genetic and physical mapping of Pi36(t), a novel rice blast resistance gene located on rice chromosome 8. Molecular Genetics and Genomics, 10.1007/s00438-005-0032-5
	CRG4	CAPS	Gene-linked	8	2884922	TAGCTACAAGACCGTCGTGCC	GGCATAGAGCACCCTCAGTTC	HaeIII	Liu et al. 2005		Liu et al. (2005). Genetic and physical mapping of Pi36(t), a novel rice blast resistance gene located on rice chromosome 8. Molecular Genetics and Genomics, 10.1007/s00438-005-0032-5
	RM22385	SSR	Gene-linked	8	2951412	CCTCCAGCTTCTGTCTCCTTCACTCC	GGAAGTGTAATGCTCATGCCTTTGC	-	Jiang et al. 2019		Jiang et al. (2019). Development and evaluation of improved lines with broad-spectrum resistance to rice blast using nine resistance genes. Rice, 10.1186/s12284-019-0292-z
	LJ-2	InDel	Gene-linked	8	2854922	GGTCGTGTGGGCTCCTATC	TATGTTGGGACGGAGGAAAG	-	Jiang et al. 2019		Jiang et al. (2019). Development and evaluation of improved lines with broad-spectrum resistance to rice blast using nine resistance genes. Rice, 10.1186/s12284-019-0292-z
	Pi-36	SNP	Gene-linked	8	2882391	caatgtgtgacttgtgcggact	tcttccatctcggatttcgtgt	-	Jin et al. 2011		Jin et al. (2011). Identification of rice varieties resistant to rice blast in Jilin Province. Agta Agric Boreali-Sin, 26(3), 214-218
Pi63	RM14794	SSR	Gene-linked	4	31452418	CTTCAGTGACCAGCGGTACTTGC	TAACAGTGCCACGTCTCCAACC	-	Xu et al. 2014		Xu et al. (2014). Rice blast resistance gene Pikahei-1(t), a member of a resistance gene cluster on chromosome 4, encodes a nucleotide-binding site and leucine-rich repeat protein. Molecular Breeding, 10.1007/s11032-014-0067-6
	RM6629	SSR	Gene-linked	4	31744434	CCGTAATGCCATTGTTGTCAGC	TTATTATGGGCGGTCGCTAACC	-	Xu et al. 2014		Xu et al. (2014). Rice blast resistance gene Pikahei-1(t), a member of a resistance gene cluster on chromosome 4, encodes a nucleotide-binding site and leucine-rich repeat protein. Molecular Breeding, 10.1007/s11032-014-0067-6
Pi64	RM11715	SSR	Gene-linked	1	32312362	GTCCTGTCATGCACACACATGC	TGGTTGGGCTAACTTGACATCC	-	Ma et al. 2015		Ma et al. (2015). Pi64, encoding a novel CC-NBS-LRR protein, confers resistance to leaf and neck blast in rice. Molecular Plant-Microbe Interactions, 10.1094/MPMI-11-14-0367-R
	RM11787	SSR	Gene-linked	1	34349287	GTCACCCTCCTTCTACATAGAGC	TACATAACGCAACAGACAGACG	-	Ma et al. 2015		Ma et al. (2015). Pi64, encoding a novel CC-NBS-LRR protein, confers resistance to leaf and neck blast in rice. Molecular Plant-Microbe Interactions, 10.1094/MPMI-11-14-0367-R
	RM11747	SSR	Gene-linked	1	33244791	CCATGGCATGCTATATTGGAAGG	GGTTGGAGAATAGAGAGGAGGTAACG	-	Ma et al. 2015		Ma et al. (2015). Pi64, encoding a novel CC-NBS-LRR protein, confers resistance to leaf and neck blast in rice. Molecular Plant-Microbe Interactions, 10.1094/MPMI-11-14-0367-R
	Ty13	InDel	Gene-linked	1	32944302	GAACCTTGGGTTCTCAACCCCTCT	CGCGTGCATGTTTGATGTGGTC	-	Ma et al. 2015		Ma et al. (2015). Pi64, encoding a novel CC-NBS-LRR protein, confers resistance to leaf and neck blast in rice. Molecular Plant-Microbe Interactions, 10.1094/MPMI-11-14-0367-R
	YRT4	InDel	Allele-specific	1		CGCGTGCCCTGCAATACAAACG	CTCCATGGTCCCAAGGGCGGTA	-	Ma et al. 2015	dominant Pi64-specific marker	Ma et al. (2015). Pi64, encoding a novel CC-NBS-LRR protein, confers resistance to leaf and neck blast in rice. Molecular Plant-Microbe Interactions, 10.1094/MPMI-11-14-0367-R
	YRT5	InDel	Allele-specific	1		TTTCATTAGGTGCACCCACCCACAAG	TCTGGAGGTATGCAGAGATAAACGGTGT	-	Ma et al. 2015	alone and in combination with YRT6, codominant Pi64-specific markers	Ma et al. (2015). Pi64, encoding a novel CC-NBS-LRR protein, confers resistance to leaf and neck blast in rice. Molecular Plant-Microbe Interactions, 10.1094/MPMI-11-14-0367-R
	YRT6	InDel	Allele-specific	1	33119207	TCCTGTGTTTCCTACCGAGTCCAGC	AGAGGAGTGCAAGGTTACCAGAGCC	-	Ma et al. 2015		Ma et al. (2015). Pi64, encoding a novel CC-NBS-LRR protein, confers resistance to leaf and neck blast in rice. Molecular Plant-Microbe Interactions, 10.1094/MPMI-11-14-0367-R
Pia	RM441	SSR	Gene-linked	11	6085553	CGATGACACACAATTCACACA	CACATAGGCAAGTCATTCT	-	Zeng et al. 2011		Zeng et al. (2011). Characterization and fine mapping of the rice blast resistance gene Pia. Science China Life Sciences, 10.1007/s11427-011-4154-1
	A6	SSR	Gene-linked	11	7572336	TCCATCGCTAAGGGAAAGA	GGTAATTAGTATACTGGAGC	-	Zeng et al. 2011		Zeng et al. (2011). Characterization and fine mapping of the rice blast resistance gene Pia. Science China Life Sciences, 10.1007/s11427-011-4154-1
	yca72	CAPS	Gene-specific	11	6695524	aggagaagaagccaccaagg	gagctgccacatcttcctt	HinfI	Kwon et al. 2008		Kwon et al. (2008). Development of near-isogenic Japonica rice lines with enhanced resistance to Magnaporthe grisea. Molecules and Cells, 25(3), 407-416
	RM26281	SSR	Gene-linked	11	6491647	AACAAATCCCACATGACGATGC	GCCCTAGTCAGTCCCTCTGTAATCC	-	Koide et al. 2011		Koide et al. (2011). Fine mapping and identification of tightly linked DNA markers of blast resistance gene Pia by using an introgression line. Molecular Breeding, 10.1007/s11032-010-9488-z
	73N90378		Gene-linked	11	6531710	CTGGTAGGAACGGCTCGACAT	GAGAGCGACACGGAGAGGAAG	-	Koide et al. 2011		Koide et al. (2011). Fine mapping and identification of tightly linked DNA markers of blast resistance gene Pia by using an introgression line. Molecular Breeding, 10.1007/s11032-010-9488-z
	0225100a		Gene-linked	11	6545588	GACGACCTCTCCGTCGAACAT	CTCCATGCATAGCGTCTGTACG	-	Koide et al. 2011		Koide et al. (2011). Fine mapping and identification of tightly linked DNA markers of blast resistance gene Pia by using an introgression line. Molecular Breeding, 10.1007/s11032-010-9488-z
	73N67545		Gene-linked	11	6554549	AGAAACTCACCGGAGCATCCAT	GCCCTCTCCCTGACTTCTGAAT	-	Koide et al. 2011		Koide et al. (2011). Fine mapping and identification of tightly linked DNA markers of blast resistance gene Pia by using an introgression line. Molecular Breeding, 10.1007/s11032-010-9488-z
	82N19365		Gene-linked	11	6637923	GCACTGCCACGACTCAGTGCTC	ACCGCTGTTTGTCTTCCTCCTC	-	Koide et al. 2011		Koide et al. (2011). Fine mapping and identification of tightly linked DNA markers of blast resistance gene Pia by using an introgression line. Molecular Breeding, 10.1007/s11032-010-9488-z
	Pia-STS	STS	Gene-linked	11	6542396	CTTTTGAGCTTGATTGGTCTGC	CTATTGCACCAGAGGGACCAG	-	Okuyama et al. 2011		Okuyama et al. (2011). A multifaceted genomics approach allows the isolation of the rice Pia‐blast resistance gene consisting of two adjacent NBS‐LRR protein genes. The Plant Journal, 10.1111/j.1365-313X.2011.04502.x
Pi-CO39	RGA8	CAPS	Gene-linked	11	6640207	AATAATCACAACACGGAAGAATCATGTG	AGGTAGCTTGAGTGAGACAAAACTGAGG	Sau3AI	Chauhan et al. 2002		Chauhan et al. (2002). Genetic and physical mapping of a rice blast resistance locus, Pi-CO39 (t), that corresponds to the avirulence gene AVR1-CO39 of Magnaporthe grisea. Molecular Genetics and Genomics, 10.1007/s00438-002-0691-4
	RGACO39	CAPS	Gene-linked	11	6658650	CTTTCCATTGAGTCTTGAAGTCTTTGT	GGTAACTAACTTGAGGGAACTTCCAGA	HindIII	Chauhan et al. 2002		Chauhan et al. (2002). Genetic and physical mapping of a rice blast resistance locus, Pi-CO39 (t), that corresponds to the avirulence gene AVR1-CO39 of Magnaporthe grisea. Molecular Genetics and Genomics, 10.1007/s00438-002-0691-4
	RZ141	CAPS	Gene-linked	11	4083322	GCCAAAATTGGATGTATAGCG	CGTGTTAAGACAATTCCACGTC	Sau3AI	Chauhan et al. 2002		Chauhan et al. (2002). Genetic and physical mapping of a rice blast resistance locus, Pi-CO39 (t), that corresponds to the avirulence gene AVR1-CO39 of Magnaporthe grisea. Molecular Genetics and Genomics, 10.1007/s00438-002-0691-4
Pik-m	K10	STS	Gene-linked	11	28247017	agctctccgatcctaacaac	aatgttaccaaggtgagagc	-	Li et al. 2007		Li et al. (2007). The Pik m gene, conferring stable resistance to isolates of Magnaporthe oryzae, was finely mapped in a crossover-cold region on rice chromosome 11. Molecular Breeding, 10.1007/s11032-007-9118-6
	K27	CAPS	Gene-linked	11	28132535	ggagaaacggttcaggatgc	tgtctgggtgtgtgtgagtg	AfaI	Li et al. 2007		Li et al. (2007). The Pik m gene, conferring stable resistance to isolates of Magnaporthe oryzae, was finely mapped in a crossover-cold region on rice chromosome 11. Molecular Breeding, 10.1007/s11032-007-9118-6
	K28	STS	Gene-linked	11	28066436	tcccttacgacgcggatatg	gtatcgtaggaagtagggtc	-	Li et al. 2007		Li et al. (2007). The Pik m gene, conferring stable resistance to isolates of Magnaporthe oryzae, was finely mapped in a crossover-cold region on rice chromosome 11. Molecular Breeding, 10.1007/s11032-007-9118-6
	K33	CAPS	Gene-linked	11	28005690	tttggtgctcctcttacggg	tcggagttcacagagccaag	HinfI	Li et al. 2007		Li et al. (2007). The Pik m gene, conferring stable resistance to isolates of Magnaporthe oryzae, was finely mapped in a crossover-cold region on rice chromosome 11. Molecular Breeding, 10.1007/s11032-007-9118-6
	K34	STS	Gene-linked	11	27878521	accttggctcctgactgttg	ccaggcaggctgttggttca	-	Li et al. 2007		Li et al. (2007). The Pik m gene, conferring stable resistance to isolates of Magnaporthe oryzae, was finely mapped in a crossover-cold region on rice chromosome 11. Molecular Breeding, 10.1007/s11032-007-9118-6
	k6816	InDel	Gene-linked	11	27656799	tcgccgatgcggttgatttactc	cgtattttgtgttgttaggagataagg		Hayashi et al. 2006		Hayashi et al. (2006). Development of PCR-based allele-specific and InDel marker sets for nine rice blast resistance genes. Theoretical and Applied Genetics, 10.1007/s00122-006-0290-6
	k2167	InDel	Gene-linked	11	27844797	cgtgctgtcgcctgaatctg	cacgaacaagagtgtgtcgg
	k641	SNP	Allele-specific	11	27573627	ggctggaacaccaacatccatgg	gcgctggacttggaactagtgc	-	Hayashi et al. 2006		Hayashi et al. (2006). Development of PCR-based allele-specific and InDel marker sets for nine rice blast resistance genes. Theoretical and Applied Genetics, 10.1007/s00122-006-0290-6
				11		gctgggacaccaacatccatg
	k6441	SNP	Allele-specific	11	27821745	tgtaaaatactttctatgcgcaggt	gtttatggagagagtagtcgctg	-	Hayashi et al. 2006		Hayashi et al. (2006). Development of PCR-based allele-specific and InDel marker sets for nine rice blast resistance genes. Theoretical and Applied Genetics, 10.1007/s00122-006-0290-6
				11	27821745	tgtaaaatactttctatgcgcaggc
	k4731	SNP	Allele-specific	11	28004744	gcagatgcatcagccagtgagtg	gtgcaggaccggcacgcag	-	Hayashi et al. 2006		Hayashi et al. (2006). Development of PCR-based allele-specific and InDel marker sets for nine rice blast resistance genes. Theoretical and Applied Genetics, 10.1007/s00122-006-0290-6
				11	28004744	gcagatgcatcagccagtgagtt
	k7237	SNP	Allele-specific	11	28974431	agtgtgcctcgttgccctgttctg	tatagcttgcattagatcctctctgttga	-	Hayashi et al. 2006		Hayashi et al. (2006). Development of PCR-based allele-specific and InDel marker sets for nine rice blast resistance genes. Theoretical and Applied Genetics, 10.1007/s00122-006-0290-6
				11	28974431	agtgtgcctcgttgccctgttcta
	Ckm1	Co-dominant	Gene-specific	11	27983283	TGAGCTCAAGGCAAGAGTTGAGGA	TGTTCCAGCAACTCGATGAG	-	Costanzo & Jia 2010		Constanzo & Jia (2010). Sequence variation at the rice blast resistance gene Pi-km locus: implications for the development of allele specific markers. Plant Science, 10.1016/j.plantsci.2010.02.014
	Ckm2	Co-dominant	Gene-specific	11	27986298	CAGTAGCTGTGTCTCAGAACTATG	AAGGTACCTCTTTTCGGCCAG	-	Costanzo & Jia 2010		Constanzo & Jia (2010). Sequence variation at the rice blast resistance gene Pi-km locus: implications for the development of allele specific markers. Plant Science, 10.1016/j.plantsci.2010.02.014
	Dkm1	Dominant	Gene-specific	11	28066436	CTGGAGAGCTTCCGTGTCGAC	TCTTCACGACGTCAATGGTGGC	-	Costanzo & Jia 2010		Constanzo & Jia (2010). Sequence variation at the rice blast resistance gene Pi-km locus: implications for the development of allele specific markers. Plant Science, 10.1016/j.plantsci.2010.02.014
	Dkm2	Dominant	Gene-specific	11		GTTGTTCACTCCGTATCTACTACGTC	TTCCTCCGTGATCTCAGCAACG	-	Costanzo & Jia 2010		Constanzo & Jia (2010). Sequence variation at the rice blast resistance gene Pi-km locus: implications for the development of allele specific markers. Plant Science, 10.1016/j.plantsci.2010.02.014
	Pikm_F/Pikm_R	CAPS	Gene-specific	11		CGTGTTCAAGATTCCCATGG	GGAAAGCTGATATGTTGTCG	PstI	Ariya-anandech et al. 2018		Ariya-anandech et al. (2018). Detection and allele identification of rice blast resistance gene, Pik, in Thai rice germplasm. Agriculture and Natural Resources, 10.1016/j.anres.2018.11.009
Pik-p	K28	CAPS	Gene-linked	11	28066436	TCCCTTACGACGCGGATATG	GTATCGTAGGAAGTAGGGTC	DraI and EcoRI	Wang et al. 2009		Wang et al. (2009). Characterization of rice blast resistance genes in the Pik cluster and fine mapping of the Pik-p locus. Phytopathology, 10.1094/PHYTO-99-8-0900
	K39	CAPS	Gene-linked	11	27907580	TGATTCCAAACGTGGCAGTG	ACGTGGTGGCCTCTTTCATC	PvuII	Wang et al. 2009		Wang et al. (2009). Characterization of rice blast resistance genes in the Pik cluster and fine mapping of the Pik-p locus. Phytopathology, 10.1094/PHYTO-99-8-0900
	K33	CAPS	Gene-linked	11	28005690	TTTGGTGCTCCTCTTACGG	TCGGAGTTCACAGAGCCAAG	HinfI	Wang et al. 2009		Wang et al. (2009). Characterization of rice blast resistance genes in the Pik cluster and fine mapping of the Pik-p locus. Phytopathology, 10.1094/PHYTO-99-8-0900
	K40	CAPS	Gene-linked	11	27919968	TAGCTAGCAATCCGCTGCAACC	GCACGTACGGTGTGGACTAAAG	BglI	Wang et al. 2009		Wang et al. (2009). Characterization of rice blast resistance genes in the Pik cluster and fine mapping of the Pik-p locus. Phytopathology, 10.1094/PHYTO-99-8-0900
	K41	CAPS	Gene-linked	11	27929308	CAGTAGAGGTCGGTGACAGAG	ACCTTGTCGTGGAGACGGATG	PstI	Wang et al. 2009		Wang et al. (2009). Characterization of rice blast resistance genes in the Pik cluster and fine mapping of the Pik-p locus. Phytopathology, 10.1094/PHYTO-99-8-0900
	K42	SSR	Gene-linked	11	27953944	ATCGAGAATAGTCCCACG	ATTAATGAACCGCCTCGTCG	-	Wang et al. 2009		Wang et al. (2009). Characterization of rice blast resistance genes in the Pik cluster and fine mapping of the Pik-p locus. Phytopathology, 10.1094/PHYTO-99-8-0900
	k641	SNP	Allele-specific	11	27573627	ggctggaacaccaacatccatgg	gcgctggacttggaactagtgc	-	Hayashi et al. 2006		Hayashi et al. (2006). Development of PCR-based allele-specific and InDel marker sets for nine rice blast resistance genes. Theoretical and Applied Genetics, 10.1007/s00122-006-0290-6
				11		gctgggacaccaacatccatg
	k39575	SNP	Allele-specific	11	27987665	ggtgtttgggaacctgaaccctg	tttctgttcgtcggatgctc	-	Hayashi et al. 2006		Hayashi et al. (2006). Development of PCR-based allele-specific and InDel marker sets for nine rice blast resistance genes. Theoretical and Applied Genetics, 10.1007/s00122-006-0290-6
				11	27987665	ggtgtttgggaacctgaacccta
	k403	SNP	Allele-specific	11	28977978	catcttgacgacaacgacaccattagtta	ccaaaatgaacaaaccgattcgac	-	Hayashi et al. 2006		Hayashi et al. (2006). Development of PCR-based allele-specific and InDel marker sets for nine rice blast resistance genes. Theoretical and Applied Genetics, 10.1007/s00122-006-0290-6
				11	28977981	cttgacgacgacgacaccattagttg
	k3957	SNP	Allele-specific	11	27987710	atagttgaatgaatggaatggaac	ctgcgccaagcaataaagtc	-	Hayashi et al. 2006		Hayashi et al. (2006). Development of PCR-based allele-specific and InDel marker sets for nine rice blast resistance genes. Theoretical and Applied Genetics, 10.1007/s00122-006-0290-6
				11	27987710	atagttgaatgaatggaatggaat
	Pikp-Del	InDel	Allele-specific	11		TGGTTAAATAGGACTCCCTC	CATTCGCAGACTCGTTGA	-	Tian et al. 2021		Tian et al. (2021). Two novel gene-specific markers at the Pik locus facilitate the application of rice blast resistant alleles in breeding. Journal of Integrative Agriculture, 10.21203/rs.2.18858/v1
	dCAPS -1879	dCAPS		11		CGTGGAAGTTCAACAAAAGG	CAGCACCTGTATTATCCCAT	NdeI	Tian et al. 2021		Tian et al. (2021). Two novel gene-specific markers at the Pik locus facilitate the application of rice blast resistant alleles in breeding. Journal of Integrative Agriculture, 10.21203/rs.2.18858/v1
	Pikp_tetra5	Tetraprimer	Gene-specific	11	27492026	TGACACTACTAATCATTGTCAGGCA	TTTTCAGATCATGAGGAGATCAGC	-	Chen et al. 2021		Chen et al. (2021). Marker-assisted development and evaluation of monogenic lines of rice cv. Kaohsiung 145 carrying blast resistance genes. Plant Disease, 105(12), 3858-3868.
						CGTCGATCGTCGACCTGTAA	CAAGCAAAGCAGATCAGTGTGTAG	-
Pik-h, Pi54	TRS26	SSR	Gene-linked	11	25127679	GGAGAGCCAATCTGATAAGCA	CAACAAGAGAGGCAAATTCTCA	-	Sharma et al. 2005		Sharma et al. (2005). High-resolution mapping, cloning and molecular characterization of the Pi-k h gene of rice, which confers resistance to Magnaporthe grisea. Molecular Genetics and Genomics, 10.1007/s00438-005-0035-2
	TRS33	SSR	Gene-linked	11	24968124	AAGAAGAAGCGTACGCATGAAT	GTCCTGGAGGGGAGGAGA	-	Sharma et al. 2005		Sharma et al. (2005). High-resolution mapping, cloning and molecular characterization of the Pi-k h gene of rice, which confers resistance to Magnaporthe grisea. Molecular Genetics and Genomics, 10.1007/s00438-005-0035-2
	Kh-45F	SNP	Gene-linked	11	27827257	ttcatccttttcaggcaacc	aacgtacacgcacaccatgt	-	Xu et al. 2008		Xu et al. (2008).Efficient authentic fine mapping of the rice blast resistance gene Pik-h in the Pik cluster, using new Pik-h-differentiating isolates. Molecular Breeding, 22, 289–299
	Kh-67	Dominant	Gene-linked	11	27844103	gatggcggcgtacatattct	tcatcagatggcattgcttc	-	Xu et al. 2008		Xu et al. (2008).Efficient authentic fine mapping of the rice blast resistance gene Pik-h in the Pik cluster, using new Pik-h-differentiating isolates. Molecular Breeding, 22, 289–299
	Kh-83F	SNP	Gene-linked	11	28019422	tggacaagttcgtggtggta	aagccatcttctttgcctga	-	Xu et al. 2008		Xu et al. (2008).Efficient authentic fine mapping of the rice blast resistance gene Pik-h in the Pik cluster, using new Pik-h-differentiating isolates. Molecular Breeding, 22, 289–299
	Kh-85F	SNP	Gene-linked	11	28025197	gtcatgagcgacttggtgaa	ttgcgagtcatcttttgtcg	-	Xu et al. 2008		Xu et al. (2008).Efficient authentic fine mapping of the rice blast resistance gene Pik-h in the Pik cluster, using new Pik-h-differentiating isolates. Molecular Breeding, 22, 289–299
	Kh-A-3R	SNP	Gene-linked	11	28116235	acgcagcacctctagctacc	gtcaagtagctcccgtcgtc	-	Xu et al. 2008		Xu et al. (2008).Efficient authentic fine mapping of the rice blast resistance gene Pik-h in the Pik cluster, using new Pik-h-differentiating isolates. Molecular Breeding, 22, 289–299
	Pi54 MAS	InDel	Allele-specific	11	25264138	CAATCTCCAAAGTTTTCAGG	GCTTCAATCACTGCTAGACC	-	Ramkumar et al. 2011		Ramkumar et al. (2011). Development and validation of functional marker targeting an InDel in the major rice blast disease resistance gene Pi54 (Pik h). Molecular Breeding, 10.1007/s11032-010-9538-6
	DPi54_163F/R	STS/InDel	Allele-specific	11		ACCATGACTAGCTATGAAAAATCT	AGAATAGATCATGAAGTACTTGAAAC	-	Thakur et al. 2015		Thakur et al. (2015). Extensive sequence variation in rice blast resistance gene Pi54 makes it broad spectrum in nature. Frontiers in Plant Science, 10.3389/fpls.2015.00345
	CPi54_144	STS/InDel	Allele-specific	11	25264181	AAGTACTTCATGATCTATTCTACTGG	CCGTTCTGACCATAGAAATTATCG	-	Thakur et al. 2015		Thakur et al. (2015). Extensive sequence variation in rice blast resistance gene Pi54 makes it broad spectrum in nature. Frontiers in Plant Science, 10.3389/fpls.2015.00345
	Pikh_tetra3	Tetraprimer	Gene-specific	11	27672433	CACTATTAATCAGCATCCATCTCACAGT	CTCACCCTCATCAATTACATCTCTGAT	-	Chen et al. 2021		Chen et al. (2021). Marker-assisted development and evaluation of monogenic lines of rice cv. Kaohsiung 145 carrying blast resistance genes. Plant Disease, 105(12), 3858-3868.
						CACTGGAAAGGAAAATTCGGC	CAACCTGTTTATAGAGTAGGTTAGCCATGA	-
Pi1	RZ536	RFLP	Gene-linked	11				-	Yu et al. 1996		Yu et al. (1996). Molecular mapping of genes for resistance to rice blast (Pyricularia grisea Sacc.). Theoretical and Applied Genetics, 10.1007/BF0022408
	RM1223	SSR	Gene-linked	11	25477907	CAGCGTCTCCAAGAAACTCC	GCTACCAGGTCAGAGTTGCC	-	Fuentes et al. 2008		Fuentes et al. (2008). Identification of microsatellite markers linked to the blast resistance gene Pi-1(t) in rice. Euphytica, 10.1007/s10681-007-9497-0
	RM224	SSR	Gene-linked	11	27673251	ATCGATCGATCTTCACGAGG	TGCTATAAAAGGCATTCGGG	-	Fuentes et al. 2008		Fuentes et al. (2008). Identification of microsatellite markers linked to the blast resistance gene Pi-1(t) in rice. Euphytica, 10.1007/s10681-007-9497-0
	Pi1_tetra5	Tetraprimer	Gene-specific	11	28121355	AATGAGATCATTGTCCAGTCACAGATGC	TAGTTCTTGTCGGCACATACTTCCTTGG	-			Chen at al. (2021). Marker-assisted development and evaluation of monogenic lines of rice cv. Kaohsiung 145 carrying blast resistance genes. Plant Disease, 105(12), 3858-3868.
						AGACCGTGCTTCATGGACCTGACATA	GTTCTGGCAGCGAGAGAGCCAAC	-
Pi7	Pi7_tetra2	Tetraprimer	Gene-specific	11	26938895	CCTGTTCACATAGCAGCGTGATCTTGCG	CCCGGCATGGCACGATCGAAAAA	-	Chen et al. 2021		Chen at al. (2021). Marker-assisted development and evaluation of monogenic lines of rice cv. Kaohsiung 145 carrying blast resistance genes. Plant Disease, 105(12), 3858-3868.
						GACCTACACAACGGGCCGTACCAGGC	ATGTGTGCAGCCTGTGGGCGGA	-
	S12886	RFLP	Gene-linked	11	28705149	CAAGGTAGAAGTGAACAAGGTTAG	GTAAGTCACACAAGCTATGTTGCAC	-	Campbell et al. 2004		Campbell et al. (2004). Development of co-dominant amplified polymorphic sequence markers in rice that flank the Magnaporthe grisea resistance gene Pi7 (t) in recombinant inbred line 29. Phytopathology, 94(3), 302-307.
	R251	RFLP	Gene-linked	11	27117909	GATCAGGAAGATGCTGGAGAAGCT	CTCCTGGTCTCGTCGCTGTACAGCC	-	Campbell et al. 2004		Campbell et al. (2004). Development of co-dominant amplified polymorphic sequence markers in rice that flank the Magnaporthe grisea resistance gene Pi7 (t) in recombinant inbred line 29. Phytopathology, 94(3), 302-307.
	C30662b	RFLP	Gene-linked	11	27156321	TTCAAACGATCGATCGACAGGCATC	GAAATCACTGGAGCGGAGAGCTTC	-	Campbell et al. 2004		Campbell et al. (2004). Development of co-dominant amplified polymorphic sequence markers in rice that flank the Magnaporthe grisea resistance gene Pi7 (t) in recombinant inbred line 29. Phytopathology, 94(3), 302-307.
NLS-1	PM14	STS	Gene-linked	11	8096400	TGTTGTTATCTTTCGGTTCC	ACCAATGCATAAGAACTAACG	-	Tang et al. 2011		Tang et al. (2011). Semi‐dominant mutations in the CC‐NB‐LRR‐type R gene, NLS1, lead to constitutive activation of defense responses in rice. The Plant Journal, 10.1111/j.1365-313X.2011.04557.x
	PM16	STS	Gene-linked	11	8065651	TGATTCACAATTTCAGTTCG	GGTGGCTGAAATACCAAAAT	-	Tang et al. 2011		Tang et al. (2011). Semi‐dominant mutations in the CC‐NB‐LRR‐type R gene, NLS1, lead to constitutive activation of defense responses in rice. The Plant Journal, 10.1111/j.1365-313X.2011.04557.x
	PM24	STS	Gene-linked	11	8072106	AATGAAACATCAAATGACCAG	AGCCACTAACCACAAATACAA	-	Tang et al. 2011		Tang et al. (2011). Semi‐dominant mutations in the CC‐NB‐LRR‐type R gene, NLS1, lead to constitutive activation of defense responses in rice. The Plant Journal, 10.1111/j.1365-313X.2011.04557.x
	Ca-1D	CAPS	Gene-specific	11	8076179	TTTTGATCCAGAGGAAAGG	ATCCTTCAGCAATCCATCTA	ApoI	Tang et al. 2011		Tang et al. (2011). Semi‐dominant mutations in the CC‐NB‐LRR‐type R gene, NLS1, lead to constitutive activation of defense responses in rice. The Plant Journal, 10.1111/j.1365-313X.2011.04557.x
bsr-d1	SNP33	dCAPS	Allele-specific	3	18437743	CATCGTTTCGCTTATTCGTC	TCTTTTCGCTTATACTTATATT	Lsp1109I	Li et al. 2017		Li et al. (2017). A natural allele of a transcription factor in rice confers broad-spectrum blast resistance. Cell, 10.1016/j.cell.2017.06.008
Pi50	GDAP16	SSR	Gene-linked	6	10435851	TGTAGGAGTTGCGGCACATCAC	AGCATCCCGTTGACTCGCGATAGC	-	Zhu et al. 2012		Zhu et al. (2012). The identification of Pi50(t), a new member of the rice blast resistance Pi2/Pi9 multigene family. Theoretical and Applied Genetics, 10.1007/s00122-012-1787-9
	GDAP47	SSR	Gene-linked	6	10415787	CGAGCTCTGCCACGCAATGC	GTGGGAGCATGCGCGGAAGT	-	Zhu et al. 2012		Zhu et al. (2012). The identification of Pi50(t), a new member of the rice blast resistance Pi2/Pi9 multigene family. Theoretical and Applied Genetics, 10.1007/s00122-012-1787-9
	GDAP51	SSR	Gene-linked	6	10376027	TGTAACTCCATACCACATCGGTG	GAAGCGTGAATAGGCTCTCC	-	Zhu et al. 2012		Zhu et al. (2012). The identification of Pi50(t), a new member of the rice blast resistance Pi2/Pi9 multigene family. Theoretical and Applied Genetics, 10.1007/s00122-012-1787-9
	GDCP1	CAPS	Gene-linked	6	10388632	CAACCACCTACCATCCCATC	GTGACTGATCCTTCGGCATC	EcoRI	Zhu et al. 2012		Zhu et al. (2012). The identification of Pi50(t), a new member of the rice blast resistance Pi2/Pi9 multigene family. Theoretical and Applied Genetics, 10.1007/s00122-012-1787-9
	GDG4-3	CAPS	Gene-linked	6	10412526	TCTCGGGTACAACCATGG	ATGAGCCTCCACCAACGA	HincII	Zhu et al. 2012		Zhu et al. (2012). The identification of Pi50(t), a new member of the rice blast resistance Pi2/Pi9 multigene family. Theoretical and Applied Genetics, 10.1007/s00122-012-1787-9
Pi56	RM24022	SSR	Gene-linked	9	9735212	TCCTCTCAACCATGTACGGAATAGC	CGATGTGTTTATGTCCGCAATCC	-	Liu et al. 2013		Liu et al. (2013). Fine-mapping and molecular marker development for Pi56(t), a NBS-LRR gene conferring broad-spectrum resistance to Magnaporthe oryzae in rice. Theoretical and Applied Genetics, 10.1007/s00122-012-2031-3
	CRG 4-1	CRG (candidate resistance gene)	Gene-specific	9	9777741	TCTACGAGCTGGAGGATCTG	CTGCAGCAAGCCAAGTTTCC	-	Liu et al. 2013		Liu et al. (2013). Fine-mapping and molecular marker development for Pi56(t), a NBS-LRR gene conferring broad-spectrum resistance to Magnaporthe oryzae in rice. Theoretical and Applied Genetics, 10.1007/s00122-012-2031-3
	CRG 4-2	CRG	Gene-specific	9	9779270	CCTGTCAGTCTTTCCGAGAG	GAATCCGGTAGCTCAAGGTG	-	Liu et al. 2013		Liu et al. (2013). Fine-mapping and molecular marker development for Pi56(t), a NBS-LRR gene conferring broad-spectrum resistance to Magnaporthe oryzae in rice. Theoretical and Applied Genetics, 10.1007/s00122-012-2031-3
	CRG 4-3	CRG	Gene-specific	9	9779766	TGCAAGAACCCTCCTCCTAC	CCTGCCATCTCAAGACTCTC	-	Liu et al. 2013		Liu et al. (2013). Fine-mapping and molecular marker development for Pi56(t), a NBS-LRR gene conferring broad-spectrum resistance to Magnaporthe oryzae in rice. Theoretical and Applied Genetics, 10.1007/s00122-012-2031-3
	CRG 5	CRG	Gene-linked	9	9804304	AGGGTGCTGTACGAGGTATG	CGTTGCACCTCTTCTTCTCC	-	Liu et al. 2013		Liu et al. (2013). Fine-mapping and molecular marker development for Pi56(t), a NBS-LRR gene conferring broad-spectrum resistance to Magnaporthe oryzae in rice. Theoretical and Applied Genetics, 10.1007/s00122-012-2031-3
Pi65	SNP_3	InDel	Gene-specific	11	28247579	TGCCACCAGCCATCTTCAACAT	ACCACATCACTCATCGCCATCC	-	Zheng et al. 2016		Zheng et al. (2016). Genetic mapping and molecular marker development for Pi65 (t), a novel broad-spectrum resistance gene to rice blast using next-generation sequencing. Theoretical and Applied Genetics, 10.1007/s00122-016-2681-7
Pi33	RM72	SSR	Gene-linked	8		CCGGCGATAAAACAATGAG	GCATCGGTCCTAACTAAGGG	-	Berruyer et al. 2003		Berruyer et al. (2003). Identification and fine mapping of Pi33, the rice resistance gene corresponding to the Magnaporthe grisea avirulence gene ACE1. Theoretical and Applied Genetics, 10.1007/s00122-003-1349-2
	RM44	SSR	Gene-linked	8		CGGGCAATCCGAACAACC	TCGGGAAAACCTACCCTACC	-	Berruyer et al. 2003		Berruyer et al. (2003). Identification and fine mapping of Pi33, the rice resistance gene corresponding to the Magnaporthe grisea avirulence gene ACE1. Theoretical and Applied Genetics, 10.1007/s00122-003-1349-2
	G1010	RFLP	Gene-linked	8		CCAAGTATTCTAGCTCGCTGTC	TGCTAGAGATTTGAGAAGATGG	-	Berruyer et al. 2003		Berruyer et al. (2003). Identification and fine mapping of Pi33, the rice resistance gene corresponding to the Magnaporthe grisea avirulence gene ACE1. Theoretical and Applied Genetics, 10.1007/s00122-003-1349-2
	R1813	RFLP	Gene-linked	8	7595489	TACAATGAGCCTGAGCAGA	AACTGGGTGAAGACGGCAA	-	Berruyer et al. 2003		Berruyer et al. (2003). Identification and fine mapping of Pi33, the rice resistance gene corresponding to the Magnaporthe grisea avirulence gene ACE1. Theoretical and Applied Genetics, 10.1007/s00122-003-1349-2
	C483	RFLP	Gene-linked	8		CTTCCACCATAAAACCGGAG	ACACCGGTGATCTTGTAGCC	-	Berruyer et al. 2003		Berruyer et al. (2003). Identification and fine mapping of Pi33, the rice resistance gene corresponding to the Magnaporthe grisea avirulence gene ACE1. Theoretical and Applied Genetics, 10.1007/s00122-003-1349-2
Pita2	RM3246	SSR	Gene-linked	12	9095081	GCCACTCATATAAGCAAATG	TGGTTAATGGTCAGAACCTG	-	Zhao et al. 2018		Zhao et al. (2018). The rice blast resistance gene Ptr encodes an atypical protein required for broad-spectrum disease resistance. Nature communications, 10.1038/s41467-018-04369-4
	RM1047	SSR	Gene-linked	12	11224745	ATTACAGAACCCCACTCCCC	CATCATCTTAGCCCCCAGTG	-	Zhao et al. 2018		Zhao et al. (2018). The rice blast resistance gene Ptr encodes an atypical protein required for broad-spectrum disease resistance. Nature communications, 10.1038/s41467-018-04369-4
	W249	SSR	Gene-linked	12	10742128	AAGTTGTGTGTCGCTTGCTG	TCTGCTTTGAAGTTGGCA	-	Zhao et al. 2018		Zhao et al. (2018). The rice blast resistance gene Ptr encodes an atypical protein required for broad-spectrum disease resistance. Nature communications, 10.1038/s41467-018-04369-4
	W195	SSR	Gene-linked	12	10791274	TGTCATTAGCAGCTACGGTGGT	TGTTTGACCGTGGTCTTGCT	-	Zhao et al. 2018		Zhao et al. (2018). The rice blast resistance gene Ptr encodes an atypical protein required for broad-spectrum disease resistance. Nature communications, 10.1038/s41467-018-04369-4
	RM27946	SSR	Gene-linked	12	10942545	CCTCTATGCTCGTGAGGTGTGG	GGAAGTTCTAATGCACGATCACG	-	Zhao et al. 2018		Zhao et al. (2018). The rice blast resistance gene Ptr encodes an atypical protein required for broad-spectrum disease resistance. Nature communications, 10.1038/s41467-018-04369-4
	Z14	CAPS	Gene-linked	12	10853654	TCATGCCTACATTTCTTGTTGTTT	GACTTGCTGAATCTCCCTGAATA	-	Zhao et al. 2018		Zhao et al. (2018). The rice blast resistance gene Ptr encodes an atypical protein required for broad-spectrum disease resistance. Nature communications, 10.1038/s41467-018-04369-4
	Z12	InDel	Gene-specific	12	10833248	TGCAGATTTGACTGCTCGGT	GGGATCTTCCTCGCCCAAA	-	Zhao et al. 2018		Zhao et al. (2018). The rice blast resistance gene Ptr encodes an atypical protein required for broad-spectrum disease resistance. Nature communications, 10.1038/s41467-018-04369-4
	RM27920	SSR	Gene-linked	12	10141656	AAAGCGAGAAATCCGGAGATGG	TCCTCTCTCAAATCTCCTCGAAGC	-	Meng et al. 2020		Meng et al. (2020). The broad-spectrum rice blast resistance (R) gene Pita2 encodes a novel R protein unique from Pita. Rice, 10.1186/s12284-020-00377-5
	RM1337	SSR	Gene-linked	12	11935977	GTGCAATGCTGAGGAGTATC	CTGAGAATCTGGAGTGCTTG	-	Meng et al. 2020		Meng et al. (2020). The broad-spectrum rice blast resistance (R) gene Pita2 encodes a novel R protein unique from Pita. Rice, 10.1186/s12284-020-00377-5
	12g18530	SNP	Gene-linked	12	10716439	TGTTCACAGTATACTCGAG	ATCTTTCTCCTCTTCCATG	-	Meng et al. 2020		Meng et al. (2020). The broad-spectrum rice blast resistance (R) gene Pita2 encodes a novel R protein unique from Pita. Rice, 10.1186/s12284-020-00377-5
	12g18650	SNP	Gene-linked	12	10772824	TTTATAATGGCAGGTGAAG	GATTCACCACATCCAAAC	-	Meng et al. 2020		Meng et al. (2020). The broad-spectrum rice blast resistance (R) gene Pita2 encodes a novel R protein unique from Pita. Rice, 10.1186/s12284-020-00377-5
	12g18920	SNP	Gene-linked	12	10981807	ATACACCGACAAGCTTTCG	GTGTGGTTCAGTGGATGTG	-	Meng et al. 2020		Meng et al. (2020). The broad-spectrum rice blast resistance (R) gene Pita2 encodes a novel R protein unique from Pita. Rice, 10.1186/s12284-020-00377-5
	18729F3/R4	CAPS	Gene-specific	12	10832986	ATCCATGCTTACTGAATATC	TGTCAAACGTGGGTGTATGTG	PvuII	Meng et al. 2020		Meng et al. (2020). The broad-spectrum rice blast resistance (R) gene Pita2 encodes a novel R protein unique from Pita. Rice, 10.1186/s12284-020-00377-5
Pb1	B4	CAPS	Gene-linked	11	22218445	CCATGCCAGTGTTATTGAT	GAGAAGAACAAGTTAGTAC	EcoRI	Hayashi et al. 2010	S723: RFLP marker (Fujii et al. 2000)	Hayashi et al. (2010). Durable panicle blast‐resistance gene Pb1 encodes an atypical CC‐NBS‐LRR protein and was generated by acquiring a promoter through local genome duplication. The Plant Journal, 10.1111/j.1365-313X.2010.04348.x
	RM206	SSR	Gene-linked	11	22480980	CCCATGCGTTTAACTATTCT	CGTTCCATCGATCCGTATGG	-	Hayashi et al. 2010	Used by Lee et al. 2015	Hayashi et al. (2010). Durable panicle blast‐resistance gene Pb1 encodes an atypical CC‐NBS‐LRR protein and was generated by acquiring a promoter through local genome duplication. The Plant Journal, 10.1111/j.1365-313X.2010.04348.x
	N4-3	CAPS	Gene-linked	11	22767356	CGCCAAGCTACCCAAGTTAC	TTGCAGCATTGTCTTCATCC	EcoT22I	Hayashi et al. 2010		Hayashi et al. (2010). Durable panicle blast‐resistance gene Pb1 encodes an atypical CC‐NBS‐LRR protein and was generated by acquiring a promoter through local genome duplication. The Plant Journal, 10.1111/j.1365-313X.2010.04348.x
	K3	CAPS	Gene-linked	11	22906065	AAAACGATTTCCACGGAGAC	AATCTCGGCAGCTGATAGGA	Sau3AI	Hayashi et al. 2010		Hayashi et al. (2010). Durable panicle blast‐resistance gene Pb1 encodes an atypical CC‐NBS‐LRR protein and was generated by acquiring a promoter through local genome duplication. The Plant Journal, 10.1111/j.1365-313X.2010.04348.x
	N2-3	CAPS	Gene-linked	11	22935502	TGACGCAGCAACTAAGATGG	TCTTCTAGTTCATTCTGGATTCTAAA	BclI	Hayashi et al. 2010		Hayashi et al. (2010). Durable panicle blast‐resistance gene Pb1 encodes an atypical CC‐NBS‐LRR protein and was generated by acquiring a promoter through local genome duplication. The Plant Journal, 10.1111/j.1365-313X.2010.04348.x
	RM26998	SSR	Gene-linked	11	22631086	ACGCACGCACATCCTCTTCC	CGGTTCTCCATCTGAAATCCCTAGC	-	Jiang et al. 2019		Jiang et al. (2019). Development and evaluation of improved lines with broad-spectrum resistance to rice blast using nine resistance genes. Rice, 10.1186/s12284-019-0292-z
	RM26964	SSR	Gene-linked	11	21897235	GGGCGTTTCTCTCTTCTTCAGG	CCGAATATAAAGAGAGGAAGGTGAGG	-	Jiang et al. 2019		Jiang et al. (2019). Development and evaluation of improved lines with broad-spectrum resistance to rice blast using nine resistance genes. Rice, 10.1186/s12284-019-0292-z
tsv1	RM21796	SSR	Gene-linked	7	21985496	CTCATTCCTCAGTCCCTTCTTGG	GGTCTTACCTAACCTTGTCAGTTGC	-	Lee et al. 2010	Used by Caguiat 2019	Lee et al. (2010). Single nucleotide polymorphisms in a gene for translation initiation factor (eIF4G) of rice (Oryza sativa) associated with resistance to Rice tungro spherical virus. Molecular Plant-microbe Interactions, 10.1094/MPMI-23-1-0029
	RM21797	SSR	Gene-linked	7	22046028	GCTGACACAGCACTCCTATCTGC	CTCCATCGATCATCAACTCAAACC	-	Lee et al. 2010	Used by Caguiat 2019	Lee et al. (2010). Single nucleotide polymorphisms in a gene for translation initiation factor (eIF4G) of rice (Oryza sativa) associated with resistance to Rice tungro spherical virus. Molecular Plant-microbe Interactions, 10.1094/MPMI-23-1-0029
	RM21798	SSR	Gene-linked	7	22051462	GAGCAAGTTGTTTGGCGGTAGG	ATCACGAGGCACACGATCACC	-	Lee et al. 2010	Used by Caguiat 2019	Lee et al. (2010). Single nucleotide polymorphisms in a gene for translation initiation factor (eIF4G) of rice (Oryza sativa) associated with resistance to Rice tungro spherical virus. Molecular Plant-microbe Interactions, 10.1094/MPMI-23-1-0029
	RM21800	SSR	Gene-linked	7	22054401	GTGAAATTTGCCTCGCTGTAACG	CATCTAACCCTGCTTTGGACTGG	-	Lee et al. 2010	Used by Caguiat 2019	Lee et al. (2010). Single nucleotide polymorphisms in a gene for translation initiation factor (eIF4G) of rice (Oryza sativa) associated with resistance to Rice tungro spherical virus. Molecular Plant-microbe Interactions, 10.1094/MPMI-23-1-0029
	RM21801	SSR	Gene-linked	7	22059538	GCGCACAGCATGTCGAAGTCC	AAACCCGAGGCAAATACGAAACG	-	Lee et al. 2010	Used by Caguiat 2019	Lee et al. (2010). Single nucleotide polymorphisms in a gene for translation initiation factor (eIF4G) of rice (Oryza sativa) associated with resistance to Rice tungro spherical virus. Molecular Plant-microbe Interactions, 10.1094/MPMI-23-1-0029
	RM21808	SSR	Gene-linked	7	22185398	TCCGATCGCTCCAGTATTCAGTGC	ACAGCTGCGCATGCAACAACG	-	Lee et al. 2010	Used by Caguiat 2019, Choi et al. 2018	Lee et al. (2010). Single nucleotide polymorphisms in a gene for translation initiation factor (eIF4G) of rice (Oryza sativa) associated with resistance to Rice tungro spherical virus. Molecular Plant-microbe Interactions, 10.1094/MPMI-23-1-0029
	RM21809	SSR	Gene-linked	7	22188516	CGATCTCCTCGATGAGGTTGTCC	CCGCCTACGACTGCCAAATCC	-	Lee et al. 2010	Used by Caguiat 2019	Lee et al. (2010). Single nucleotide polymorphisms in a gene for translation initiation factor (eIF4G) of rice (Oryza sativa) associated with resistance to Rice tungro spherical virus. Molecular Plant-microbe Interactions, 10.1094/MPMI-23-1-0029
	RM21810	SSR	Gene-linked	7	22189002	CTAGTTGCCAAGAGGAGGCATCG	CTGTAGCTGAGGCACCAGAATGG	-	Lee et al. 2010	Used by Caguiat 2019	Lee et al. (2010). Single nucleotide polymorphisms in a gene for translation initiation factor (eIF4G) of rice (Oryza sativa) associated with resistance to Rice tungro spherical virus. Molecular Plant-microbe Interactions, 10.1094/MPMI-23-1-0029
	RM21822	SSR	Gene-linked	7	22257306	AGTGATGAGCTCAAGAACAAGC	GTCTCAACTCATCTCATCTTCTCC	-	Lee et al. 2010	Used by Caguiat 2019	Lee et al. (2010). Single nucleotide polymorphisms in a gene for translation initiation factor (eIF4G) of rice (Oryza sativa) associated with resistance to Rice tungro spherical virus. Molecular Plant-microbe Interactions, 10.1094/MPMI-23-1-0029
	RM336	SSR	Gene-linked	7	21872194	GTATCTTACAGAGAAACGGCATCG	GGTTTGTTTCAGGTTCGTCTATCC	-	Lee et al. 2010	Used by Caguiat 2019, Choi et al. 2018	Lee et al. (2010). Single nucleotide polymorphisms in a gene for translation initiation factor (eIF4G) of rice (Oryza sativa) associated with resistance to Rice tungro spherical virus. Molecular Plant-microbe Interactions, 10.1094/MPMI-23-1-0029
	RM5495	SSR	Gene-linked	7	22052843	GGACGCACTTGTCATCTCTCTCC	GGATAGGATCTCGATGGCAGAGG	-	Lee et al. 2010	Used by Caguiat 2019	Lee et al. (2010). Single nucleotide polymorphisms in a gene for translation initiation factor (eIF4G) of rice (Oryza sativa) associated with resistance to Rice tungro spherical virus. Molecular Plant-microbe Interactions, 10.1094/MPMI-23-1-0029
	RM6152	SSR	Gene-linked	7	22128479	GAATTCACCGCTCTCCAGTC	AGGAGGATCTCCTCCAGGAG	-	Lee et al. 2010	Used by Kim et al. 2019	Lee et al. (2010). Single nucleotide polymorphisms in a gene for translation initiation factor (eIF4G) of rice (Oryza sativa) associated with resistance to Rice tungro spherical virus. Molecular Plant-microbe Interactions, 10.1094/MPMI-23-1-0029
	RTSV-RF1/RTSV-RR	SNP	Gene-specific	7		TTGGCCGGAAAGTCTTGTGC	TTGAGGTGCAACCGGTCCTACA	-	Choi et al. 2018	R-specific	Choi et al. (2018). Development of Allele Specific SNP Marker for RTSV Resistance Gene at the tsv1 Locus. Plant Breeding and Biotechnology, 10.9787/PBB.2018.6.3.309
	RTSV-RF2			7		TTGGCCGGAAAGTCTTGGGC
	RTSV-SF/RTSV-SR1	SNP	Gene-specific	7	22119025	ATTGGTGCCTCAGAGAGTCTTG	GGACTTGGGTGATCAACAACAT	-	Choi et al. 2018	S-specific	Choi et al. (2018). Development of Allele Specific SNP Marker for RTSV Resistance Gene at the tsv1 Locus. Plant Breeding and Biotechnology, 10.9787/PBB.2018.6.3.309
	RTSV-SR2			7			GGACTTGGGTGATCAACAACTT
RYMV1	RM273	SSR	Gene-linked (outside)	4	24044237	GAAGCCGTCGTGAAGTTACC	GTTTCCTACCTGATCGCGAC		Albar et al. 2003		Albar et al. (2003). Fine genetic mapping of a gene required for Rice yellow mottle virus cell-to-cell movement. Theoretical and Applied Genetics, 10.1007/s00122-003-1258-4
	RM252	SSR	Gene-linked (outside)	4	25364277	TTCGCTGACGTGATAGGTTG	ATGACTTGATCCCGAGAACG		Albar et al. 2003		Albar et al. (2003). Fine genetic mapping of a gene required for Rice yellow mottle virus cell-to-cell movement. Theoretical and Applied Genetics, 10.1007/s00122-003-1258-4
	RM241	SSR	Gene-linked (outside)	4	27042519	GAGCCAAATAAGATCGCTGA	TGCAAGCAGCAGATTTAGTG		Albar et al. 2003	often used to tag Rymv1 resistance gene	Albar et al. (2003). Fine genetic mapping of a gene required for Rice yellow mottle virus cell-to-cell movement. Theoretical and Applied Genetics, 10.1007/s00122-003-1258-4
	MS604-2	SSR		4	25220505	GCAAAGTGTTTCACCTTGGACC	AGGCAAAGGTAAGGGCCTGCT	-	Albar et al. 2006	M13 sequence (CACGACGTTGTAAAACGACGAC)	Albar et al. (2006). Mutations in the eIF (iso) 4G translation initiation factor confer high resistance of rice to Rice yellow mottle virus. The Plant Journal, 10.1111/j.1365-313X.2006.02792.x
	AG925 P1/P2	SNP (tetraprimer)	Gene-specific	4	24948884	GAGCCCACCTTCTGTCCGATG	AGTAGCTCACCAATTAGACGGA	-	Albar et al. 2006		Albar et al. (2006). Mutations in the eIF (iso) 4G translation initiation factor confer high resistance of rice to Rice yellow mottle virus. The Plant Journal, 10.1111/j.1365-313X.2006.02792.x
	AG925 PG/PI			4	24948742	GTGCTGAGAGCCTAAGGGCTA	CAGGGCCAGTCAATTTTGCTATTTC
	F1/R1	SNP (use with all primer pairs below)	non-specific	4	24951939	CACGTCGGCGGCGCATCCAAG	CGAACACGCTCGCGCACCTCA	-	Thie´me´le´ et al. 2010	used as an amplification control	Thiémélé et al. (2010). Identification of a second major resistance gene to Rice yellow mottle virus, RYMV2, in the African cultivated rice species, O. glaberrima. Theoretical and Applied Genetics, 10.1007/s00122-010-1300-2
	F5/R4		Gene-specific	4	24948702	CCCTGACCAAGAGATGGAGAAAG	CCTCGGTACAACCAAGAGAC	-	Thie´me´le´ et al. 2010	Differentiation of Rymv1-1 (IR64/Tog5673) and rymv1-3 (Tog5681)	Thiémélé et al. (2010). Identification of a second major resistance gene to Rice yellow mottle virus, RYMV2, in the African cultivated rice species, O. glaberrima. Theoretical and Applied Genetics, 10.1007/s00122-010-1300-2
	F2/R5		Gene-specific	4	24948884	GAGCCCACCTTCTGTCCGATG	CAATCCTTTCTTTGTCCCTTCTCTC	-	Thie´me´le´ et al. 2010	Differentiation of Rymv1-1 and rymv1-3,and Rymv1-1 and rymv1-4 (Tog5672)	Thiémélé et al. (2010). Identification of a second major resistance gene to Rice yellow mottle virus, RYMV2, in the African cultivated rice species, O. glaberrima. Theoretical and Applied Genetics, 10.1007/s00122-010-1300-2
	F4/R3		Gene-specific	4	24948705	TGGCCCTGACCAAGAGATGA	CTCTTCACGTCGAGGCACCCA	-	Thie´me´le´ et al. 2010	Differentiation of Rymv1-1 and rymv1-4	Thiémélé et al. (2010). Identification of a second major resistance gene to Rice yellow mottle virus, RYMV2, in the African cultivated rice species, O. glaberrima. Theoretical and Applied Genetics, 10.1007/s00122-010-1300-2
	F2/R6		Gene-specific	4	24948884	GAGCCCACCTTCTGTCCGATG	CCATCTCTTGGTCAGGGTTTGC	-	Thie´me´le´ et al. 2010	Differentiation of Rymv1-1 and rymv1-5 (Tog5674)	Thiémélé et al. (2010). Identification of a second major resistance gene to Rice yellow mottle virus, RYMV2, in the African cultivated rice species, O. glaberrima. Theoretical and Applied Genetics, 10.1007/s00122-010-1300-2
	F3/R2		Gene-specific	4	24949290	CCTTGGTCAGCTAGAAGAGGCA	CAGGGCCAGTCAATTTTGCTATTTC	-	Thie´me´le´ et al. 2010	Differentiation of Rymv1-1 and rymv1-5	Thiémélé et al. (2010). Identification of a second major resistance gene to Rice yellow mottle virus, RYMV2, in the African cultivated rice species, O. glaberrima. Theoretical and Applied Genetics, 10.1007/s00122-010-1300-2
RYMV2	RM12083	SSR	Gene-linked	1	40059385	GGCAGTTTGCAGTTTCTTTCACC	CAGTCACATTGGAGATGGAGAGG	-	Orjuela et al. 2013		Orjuela et al. (2013). A recessive resistance to rice yellow mottle virus is associated with a rice homolog of the CPR5 gene, a regulator of active defense mechanisms. Molecular Plant-microbe Interactions, 10.1094/MPMI-05-13-0127-R
	ID239585	InDel	Gene-linked	1	40060631	CCGGTCTCATGACCAAATG	TGTTACTGCCTCCTCGGAAT	-	Orjuela et al. 2013		Orjuela et al. (2013). A recessive resistance to rice yellow mottle virus is associated with a rice homolog of the CPR5 gene, a regulator of active defense mechanisms. Molecular Plant-microbe Interactions, 10.1094/MPMI-05-13-0127-R
	ID268747	InDel	Gene-linked	1	40089648	TTGCAATACGGTAAGATAAACTTCA	ACCACCATCTGCTGTTGCTA	-	Orjuela et al. 2013		Orjuela et al. (2013). A recessive resistance to rice yellow mottle virus is associated with a rice homolog of the CPR5 gene, a regulator of active defense mechanisms. Molecular Plant-microbe Interactions, 10.1094/MPMI-05-13-0127-R
	ID272679	InDel	Gene-linked	1	40093721	GAGTTCATCAGCTCCCGAAT	GCGTTCAGCACGAACAGAT	-	Orjuela et al. 2013		Orjuela et al. (2013). A recessive resistance to rice yellow mottle virus is associated with a rice homolog of the CPR5 gene, a regulator of active defense mechanisms. Molecular Plant-microbe Interactions, 10.1094/MPMI-05-13-0127-R
	CAPS1	CAPS	Gene-specific	1	40073472	CGAAGGACATTCCGAGAGG	CACGACGTCGCTTCGCCTCC	CfoI	Orjuela et al. 2013		Orjuela et al. (2013). A recessive resistance to rice yellow mottle virus is associated with a rice homolog of the CPR5 gene, a regulator of active defense mechanisms. Molecular Plant-microbe Interactions, 10.1094/MPMI-05-13-0127-R
	CAPS2	CAPS	Gene-specific	1	40081350	CAGACATGAACCCACACACC	AGCATCGTTTTCGTCCAAAC	CfoI	Orjuela et al. 2013		Orjuela et al. (2013). A recessive resistance to rice yellow mottle virus is associated with a rice homolog of the CPR5 gene, a regulator of active defense mechanisms. Molecular Plant-microbe Interactions, 10.1094/MPMI-05-13-0127-R
RYMV3	M6	InDel	Gene-linked	11	26337648	CTGGTGACCCATCTTGCTT	TGTATTTACAGGGGCGGACC	-	Pidon et al. 2017		Pidon et al. (2017). Fine mapping of RYMV3: a new resistance gene to Rice yellow mottle virus from Oryza glaberrima . Theor Appl Genet 130, 807–818 https://doi.org/10.1007/s00122-017-2853-0
	C16	CAPS	Gene-linked	11	26379206	TAACGGCATCCCAGCACATT	CCCCTTCTTCTCCAGCAACA	PstI	Pidon et al. 2017		Pidon et al. (2017). Fine mapping of RYMV3: a new resistance gene to Rice yellow mottle virus from Oryza glaberrima . Theor Appl Genet 130, 807–818 https://doi.org/10.1007/s00122-017-2853-0
	SNP_rymv1-4	CAPS	Gene-specific	4	24948884	GAGCCCACCTTCTGTCCGATG	AGTAGCTCACCAATTAGACGGA	EarI	Pidon et al. 2017	Designed on the RYMV1 gene at chromosome 4	Pidon et al. (2017). Fine mapping of RYMV3: a new resistance gene to Rice yellow mottle virus from Oryza glaberrima . Theor Appl Genet 130, 807–818 https://doi.org/10.1007/s00122-017-2853-0
	LRR_RYMV3	dCAPS	Gene-specific	11	26378104	CTACACAAACTCCGCCGTCT	AGTACAGTGAAGAAATACATGGGC	HaeIII	Pidon et al. 2017		Pidon et al. (2017). Fine mapping of RYMV3: a new resistance gene to Rice yellow mottle virus from Oryza glaberrima . Theor Appl Genet 130, 807–818 https://doi.org/10.1007/s00122-017-2853-0
